# Supplementary material for: Mendelian randomization study highlights the role of hematological traits on Type-2 diabetes mellitus in African ancestry individuals
Source: Front Pharmacol. 2025 Mar 31;16:1436972. doi: 10.3389/fphar.2025.1436972 (PMC11994964; doi:10.3389/fphar.2025.1436972)
Supplement: Supplementary file 2 [file Table1.xlsx]

## Sheet: Overview
ST1: Details of the Hematological traits
ST2: Genotyping details of the MVP datas
ST3: Genetic instruments information for RBC traits against T2D in Africans
ST4: Genetic instruments information for WBC traits against T2D in Africans
ST5: Genetic instruments information for Platelets against T2D in Africans
ST6: MR result of genetically proxied hematological traits levels against T2D in Africans
ST7: Heterogeneity and Pleitropy Tests for African Population
ST8: Leave One Out Analysis
ST9: Single SNP Analysis of the Instruments
ST10: Genetic instruments information for T2D
ST11: MR result of genetically proxied T2D against blood cell traits in Africans
ST12: Multivariate result of blood cell traits level against T2D
ST13 : Q-Statistics for Instrumnt Validity for MVMR
ST14 : Genetic instruments information for RBC traits against T2D in Europeans
ST15 : Genetic instruments information for WBC traits against T2D in Europeans
ST16 : Genetic instruments information for PLT traits against T2D in Europeans
ST17: MR result of genetically proxied hematological traits levels against T2D in Europeans
ST18: Heterogeineity and Pleitropy Tests in Euopeans
ST19: Genetic Correlation Analysis in Africans and Europeans
ST20: MR-Egger intercept Result

## Sheet: Abbrevations
T2D: Type 2 Diabetes Mellitus
RBC count: red blood cell count
HGB: hemoglobin concentration
HCT: hematocrit
MCH: mean corpuscular hemoglobin
MCV: mean corpuscular volume
MCHC: mean corpuscular hemoglobin concentration
RDW: RBC distribution width
MR: Mendelian Randomization
IVW: Inverse-variance weight
IV: Instrumental Variable
SNP: Single Nucleotide Polymorphism
N: Number of samples
R: Variance explained
F: F-statistics
EAF: Effect allele freqeuncy
b: beta
se: standard error
pval: P-Value
lo_ci: lower confidence interval
up_ci: Upper confidence interval
or: odd ratio
or_lci95: odd ratio lower confidence interval
or_uci95:odd ratio upper confidence interval

## Sheet: ST1
ST1: Details of the Hematological traits
	Trait Name	Description	Unit
RBC	Red blood cell count	Number of red blood cells per unit volume of blood	1012/L
MCV	Mean corpuscular volume	Average volume of red blood cells	fL
HCT	Hematocrit	Proportion of blood made up of red blood cells	%
MCH	Mean corpuscular hemoglobin	Average mass of hemoglobin per red blood cell	pg
MCHC	Mean corpuscular hemoglobin concentration	Concentration of hemoglobin in a given volume of packed red blood cells	g/dL
HGB	Hemoglobin concentration	Concentration of hemoglobin in a given volume of blood	g/dL
RDW	Red cell distribution width	Range of variation of red blood cell volume	%
WBC	White blood cell count	Aggregate number of white blood cells per unit volume of blood	109/L
MON	Monocyte count (percentage of white cells that are monocytes × WBC)	Relative monocyte count = percentage of white cells that are monocytes × WBC	109/L
NEU	Neutrophil count (percentage of white cells that are neutrophils × WBC)	Relative neutrophil count = percentage of white cells that are neutrophils × WBC	109/L
EOS	Eosinophil count (percentage of white cells that are eosinophils × WBC)	Relative eosinophil count = percentage of white cells that are eosinophils × WBC	109/L
LYM	Lymphocyte count (percentage of white cells that are lymphocytes × WBC)	Relative lymphocyte count = percentage of white cells that are lymphocytes × WBC	109/L
PLT	Platelet count	Number of platelets per unit volume of blood	109/L
MPV	Mean platelet volume	Average volume of platelets	fL

## Sheet: ST2
ST2: Genotyping details of the MVP dataset
Sample type	Blood
Genotyping	Affymetrix Axiom biobank array
Quality control	Affymetrix Power Tools Suite (v1.18)
Genotype calling	Affymetrix Power Tools Suite (v1.18)
Prephasing	EAGLE v2
Imputation	Minimac4
Covariates	Age, Sex and 10 PCs
QC Parameters
HWE	> 1.0 × 10−10
INFO	> 0.3
Call rate	> 0.975
MAF	> 1%

## Sheet: ST3
ST3: Genetic instruments information for RBC traits against T2D in Africans
Genetic instruments information for RBC vs T2D
	SNP	effect_allele.exposure	other_allele.exposure	effect_allele.outcome	other_allele.outcome	beta.exposure	eaf.exposure	se.exposure	pval.exposure	R	F
	rs11640313	G	C	G	C	0.094869	0.737208	0.015268	5.34e-10	0.00348723	53.0829
	rs11690784	G	A	G	A	-0.090299	0.736346	0.015602	7.32e-09	0.00316601	48.1777
	rs13331259	G	A	G	A	0.397438	0.10701	0.019088	3.16e-96	0.0301884	472.182
	rs13336074	T	C	T	C	-0.100407	0.172503	0.015804	2.18e-10	0.0028782	43.7854
	rs142154093	C	G	C	G	0.40108	0.016282	0.051863	1.1e-14	0.00515312	78.5726
	rs145604781	C	G	C	G	0.26385	0.020381	0.047311	2.51e-08	0.00277989	42.2856
	rs150099835	T	C	T	C	0.437617	0.016051	0.047709	4.9e-20	0.00604913	92.3177
	rs181288953	T	C	T	C	0.444153	0.021982	0.044848	4.3e-23	0.00848221	129.767
	rs182560663	G	T	G	T	-0.139302	0.890985	0.025083	2.87e-08	0.00376965	57.3982
	rs183388202	G	T	G	T	-0.228632	0.031882	0.038339	2.54e-09	0.00322684	49.1064
	rs218265	C	T	C	T	-0.089679	0.239568	0.014341	4.14e-10	0.00293022	44.5792
	rs33930165	T	C	T	C	0.481282	0.018622	0.048277	2.22e-23	0.00846627	129.521
	rs6421047	T	G	T	G	0.081967	0.66582	0.012748	1.32e-10	0.00298982	45.4886
	rs7199157	G	C	G	C	-0.119795	0.228806	0.014974	1.31e-15	0.00506452	77.2148
	rs73486221	G	A	G	A	0.13043	0.228566	0.017603	1.32e-13	0.00599923	91.5515
	rs739998	T	C	T	C	-0.154187	0.223346	0.01925	1.21e-15	0.00824767	126.149
	rs74000871	A	G	A	G	0.216972	0.029227	0.037115	5.17e-09	0.0026714	40.631
Genetic instruments information for HCT vs T2D
	SNP	effect_allele.exposure	other_allele.exposure	effect_allele.outcome	other_allele.outcome	beta.exposure	eaf.exposure	se.exposure	pval.exposure	R	F
	rs1048315	C	T	C	T	0.068852	0.49948	0.011897	7.33e-09	0.0023703	36.0405
	rs13008603	A	C	A	C	-0.093806	0.160129	0.015844	3.3e-09	0.00236687	35.9882
Genetic instruments information for HGB vs T2D
	SNP	effect_allele.exposure	other_allele.exposure	effect_allele.outcome	other_allele.outcome	beta.exposure	eaf.exposure	se.exposure	pval.exposure	R	F
	rs1048315	C	T	C	T	0.067135	0.499513	0.011814	1.36e-08	0.00225355	34.2613
	rs13008603	A	C	A	C	-0.087805	0.16014	0.015819	2.91e-08	0.00207384	31.5235
	rs13331259	G	A	G	A	-0.249512	0.106945	0.018549	3.32e-41	0.0118919	182.559
	rs142154093	C	G	C	G	-0.291471	0.016889	0.0499	5.33e-09	0.00282116	42.9152
	rs144091859	A	G	A	G	-0.26813	0.015025	0.04891	4.3e-08	0.00212795	32.3476
Genetic instruments information for MCH vs T2D										0	0
	SNP	effect_allele.exposure	other_allele.exposure	effect_allele.outcome	other_allele.outcome	beta.exposure	eaf.exposure	se.exposure	pval.exposure	R	F
	rs1028590	T	C	T	C	0.150173	0.110582	0.021433	2.54e-12	0.00443613	67.5915
	rs112877257	C	G	C	G	-0.568365	0.016539	0.056573	1.02e-23	0.0105087	161.1
	rs115882451	A	G	A	G	-0.328625	0.03038	0.041325	1.92e-15	0.00636239	97.1291
	rs115906455	A	G	A	G	-0.202463	0.041368	0.033338	1.29e-09	0.00325116	49.4776
	rs12598230	C	A	C	A	0.090426	0.30031	0.01485	1.17e-09	0.00343631	52.3051
	rs142154093	C	G	C	G	-0.692628	0.016508	0.056735	3.07e-34	0.0155774	240.033
	rs150099835	T	C	T	C	-0.728996	0.016735	0.051336	1.01e-45	0.0174895	270.02
	rs216598	C	T	C	T	-0.167762	0.873259	0.029569	1.43e-08	0.00622985	95.093
	rs2283464	G	A	G	A	0.167018	0.160306	0.023208	6.43e-13	0.00750978	114.778
	rs2562163	A	G	A	G	-0.149459	0.732722	0.015647	1.36e-21	0.00874937	133.891
	rs28652789	C	G	C	G	0.127413	0.364313	0.016001	1.77e-15	0.00751927	114.924
	rs334	A	T	A	T	-0.253415	0.067574	0.028331	3.95e-19	0.00809261	123.758
	rs33930165	T	C	T	C	-0.346574	0.019415	0.051296	1.47e-11	0.00457346	69.6935
	rs35786788	A	G	A	G	0.176569	0.052999	0.029991	4.03e-09	0.00312951	47.6206
	rs379387	T	C	T	C	-0.149383	0.316392	0.014387	3.18e-25	0.00965306	147.855
	rs540973884	G	T	G	T	-0.076602	0.398318	0.013564	1.67e-08	0.00281259	42.7846
	rs574176898	G	C	G	C	0.817697	0.995022	0.113189	5.25e-13	0.00662373	101.145
	rs7200253	C	T	C	T	-0.141796	0.634446	0.017199	1.75e-16	0.00932619	142.801
	rs73486221	G	A	G	A	-0.206327	0.244905	0.019061	2.83e-27	0.015745	242.656
	rs73492361	C	T	C	T	0.114754	0.209216	0.017697	9.22e-11	0.00435731	66.3853
	rs739998	T	C	T	C	0.260582	0.191049	0.021193	1.04e-34	0.0209887	325.203
	rs75366927	T	C	T	C	-0.09861	0.219111	0.016742	3.97e-09	0.00332756	50.6442
	rs76462751	G	A	G	A	-0.58431	0.134183	0.01897	1e-200	0.0793305	1307.05
	rs8045302	G	C	G	C	-0.082507	0.604884	0.014774	2.4e-08	0.00325393	49.52
	rs9746544	T	C	T	C	-0.379924	0.013937	0.061153	5.37e-10	0.00396732	60.42
	rs9925870	G	A	G	A	-0.126481	0.78376	0.021167	2.36e-09	0.0054225	82.7024
Genetic instruments information for MCHC vs T2D
	SNP	effect_allele.exposure	other_allele.exposure	effect_allele.outcome	other_allele.outcome	beta.exposure	eaf.exposure	se.exposure	pval.exposure	R	F
	rs1028590	T	C	T	C	0.11792	0.113591	0.020478	8.72e-09	0.00280016	42.5949
	rs115646977	T	C	T	C	-0.418728	0.01624	0.054149	1.1e-14	0.00560234	85.4606
	rs115882451	A	G	A	G	-0.284469	0.030179	0.040118	1.39e-12	0.00473692	72.1964
	rs12921002	T	C	T	C	0.114863	0.11131	0.020606	2.55e-08	0.00261021	39.6978
	rs13331259	G	A	G	A	-0.491855	0.115691	0.019563	1.99e-139	0.0495003	789.974
	rs13336074	T	C	T	C	0.127073	0.183314	0.016588	1.94e-14	0.0048349	73.6969
	rs142154093	C	G	C	G	-0.474484	0.017135	0.054682	4.29e-18	0.00758318	115.908
	rs216587	C	T	C	T	-0.126096	0.829646	0.020935	1.76e-09	0.00449446	68.4843
	rs2974760	A	C	A	C	0.135214	0.483381	0.013278	2.53e-24	0.00913131	139.789
	rs33930165	T	C	T	C	0.518779	0.01919	0.049618	1.49e-25	0.0101311	155.251
	rs56085648	A	C	A	C	0.082425	0.341218	0.014201	6.64e-09	0.00305437	46.4737
	rs574176898	G	C	G	C	0.630974	0.995022	0.113373	2.68e-08	0.00394403	60.0639
	rs7185768	A	G	A	G	0.09727	0.221046	0.015248	1.84e-10	0.00325823	49.5857
	rs73486221	G	A	G	A	-0.146098	0.244905	0.019092	2.06e-14	0.00789438	120.703
	rs739998	T	C	T	C	0.162687	0.194981	0.020556	2.61e-15	0.00830872	127.091
	rs77046006	A	C	A	C	0.127281	0.09294	0.021861	5.96e-09	0.00273147	41.5471
Genetic instruments information for RDW vs T2D
	SNP	effect_allele.exposure	other_allele.exposure	effect_allele.outcome	other_allele.outcome	beta.exposure	eaf.exposure	se.exposure	pval.exposure	R	F
	rs115457386	C	A	C	A	0.14324	0.076414	0.023853	1.97e-09	0.00289607	44.0581
	rs13331259	G	A	G	A	0.248982	0.107506	0.019722	1.68e-36	0.0118961	182.624
	rs139906208	G	T	G	T	0.17006	0.095825	0.020869	3.86e-16	0.00501148	76.402
	rs145276222	T	C	T	C	-0.446995	0.007961	0.080909	3.38e-08	0.00315596	48.0243
	rs150099835	T	C	T	C	0.314413	0.01579	0.049406	2.03e-10	0.00307256	46.7514
	rs33930165	T	C	T	C	0.309434	0.0184	0.050217	7.41e-10	0.00345874	52.6478
	rs3848367	C	T	C	T	0.094104	0.763209	0.016627	1.56e-08	0.00320077	48.7084
	rs4894715	T	C	T	C	-0.073742	0.537272	0.012458	3.32e-09	0.00270383	41.1256
	rs73486221	G	A	G	A	0.104833	0.228055	0.017931	5.16e-09	0.00386947	58.9241
Genetic instruments information for MCV vs T2D
	SNP	effect_allele.exposure	other_allele.exposure	effect_allele.outcome	other_allele.outcome	beta.exposure	eaf.exposure	se.exposure	pval.exposure	R	F
	rs1028590	T	C	T	C	0.14177	0.147343	0.019204	1.62e-13	0.00505013	76.9943
	rs112877257	C	G	C	G	-0.50002	0.014875	0.053598	1.14e-20	0.00732745	111.971
	rs113590419	C	T	C	T	-0.463911	0.005485	0.079665	5.93e-09	0.00234794	35.6997
	rs115158436	T	C	T	C	-0.232931	0.032246	0.035739	7.39e-11	0.0033863	51.5413
	rs11537754	C	T	C	T	-0.106437	0.74173	0.015366	4.47e-12	0.00434045	66.1274
	rs12421697	C	T	C	T	-0.07875	0.244897	0.014242	3.29e-08	0.00229362	34.8718
	rs12598230	C	A	C	A	0.098099	0.326044	0.013593	5.53e-13	0.00422928	64.4265
	rs142154093	C	G	C	G	-0.68362	0.016282	0.051615	5.32e-40	0.0149706	230.54
	rs143387943	A	G	A	G	-0.294148	0.026373	0.038452	2.11e-14	0.00444338	67.7025
	rs150099835	T	C	T	C	-0.695591	0.016051	0.047438	1.23e-48	0.0152831	235.428
	rs182560663	G	T	G	T	0.145762	0.890985	0.025038	5.99e-09	0.00412739	62.8678
	rs190111149	T	C	T	C	-0.491448	0.011493	0.072646	1.38e-11	0.0054878	83.7038
	rs2238371	G	C	G	C	0.333514	0.019107	0.057183	5.61e-09	0.00416939	63.5102
	rs2283464	G	A	G	A	0.162242	0.155881	0.021167	1.88e-14	0.00692713	105.811
	rs2294450	C	T	C	T	-0.086962	0.573711	0.012772	1.02e-11	0.00369902	56.3187
	rs2562163	A	G	A	G	-0.134582	0.745756	0.014507	1.85e-20	0.00686833	104.906
	rs28652789	C	G	C	G	0.112977	0.347303	0.014711	1.67e-14	0.00578669	88.2892
	rs334	A	T	A	T	-0.347228	0.061037	0.026731	1.53e-38	0.0138198	212.57
	rs33930165	T	C	T	C	-0.634331	0.018622	0.048067	1.01e-39	0.014707	226.421
	rs379387	T	C	T	C	-0.15461	0.296731	0.013436	1.31e-30	0.00997676	152.863
	rs4641742	A	C	A	C	0.07892	0.317501	0.014466	5e-08	0.0026993	41.0565
	rs574176898	G	C	G	C	0.793406	0.995023	0.113398	2.72e-12	0.00623479	95.1689
	rs666350	T	C	T	C	-0.110962	0.756618	0.014855	8.39e-14	0.00453465	69.0994
	rs73486221	G	A	G	A	-0.200599	0.228566	0.017535	2.87e-30	0.0141905	218.354
	rs73492361	C	T	C	T	0.112102	0.198458	0.016313	6.58e-12	0.00399808	60.8903
	rs739998	T	C	T	C	0.24847	0.223346	0.019166	2.14e-38	0.0214182	332.004
	rs76462751	G	A	G	A	-0.544023	0.125164	0.01758	1e-200	0.0648143	1051.31
	rs8460	C	A	C	A	-0.072024	0.580449	0.012988	3e-08	0.00252658	38.4228
	rs9746544	T	C	T	C	-0.356085	0.012501	0.055612	1.57e-10	0.00313054	47.6362
	rs9936565	T	C	T	C	-0.106243	0.476862	0.012716	6.88e-17	0.0056317	85.9111

## Sheet: ST4
ST4: Genetic instruments information for WBC traits against T2D in Africans
Genetic instruments information for WBC vs T2D
	SNP	effect_allele.exposure	other_allele.exposure	effect_allele.outcome	other_allele.outcome	beta.exposure	eaf.exposure	se.exposure	R	F
	rs10908646	T	C	T	C	-0.074971	0.427071	0.011716	0.00275054	41.838
	rs10917690	G	A	G	A	0.13892	0.118925	0.020157	0.00404432	61.5974
	rs10918042	C	T	C	T	0.147021	0.0902	0.021844	0.00354765	54.006
	rs10918566	T	C	T	C	-0.070367	0.50388	0.012167	0.00247561	37.6457
	rs10923585	C	T	C	T	0.08739	0.264691	0.013991	0.00297278	45.2285
	rs1102713	C	A	C	A	-0.166763	0.824593	0.020569	0.00804481	123.021
	rs11240092	A	G	A	G	0.176612	0.223582	0.016009	0.0108294	166.069
	rs1125968	G	A	G	A	0.113881	0.40541	0.012365	0.00625237	95.4389
	rs112616660	T	A	T	A	-0.127947	0.082998	0.023194	0.00249189	37.8938
	rs11264695	G	T	G	T	-0.085613	0.491413	0.012253	0.00366371	55.7792
	rs11264741	T	C	T	C	-0.067536	0.427751	0.011759	0.00223294	33.9472
	rs11265071	T	C	T	C	-0.087464	0.501355	0.012195	0.00382495	58.2434
	rs11265324	T	A	T	A	-0.116436	0.165389	0.01599	0.00374279	56.9877
	rs11265365	T	C	T	C	-0.113874	0.263191	0.013173	0.00502927	76.6746
	rs114923650	A	G	A	G	-0.121503	0.157164	0.017446	0.00391111	59.5606
	rs115653138	T	C	T	C	0.244527	0.024678	0.036627	0.00287834	43.7875
	rs1158335	A	T	A	T	0.084404	0.400066	0.01233	0.00341972	52.0518
	rs11584621	A	T	A	T	0.144278	0.070938	0.023895	0.00274381	41.7354
	rs11585524	C	T	C	T	0.136525	0.155772	0.016919	0.00490234	74.73
	rs11588248	G	A	G	A	0.272655	0.042939	0.034194	0.0061101	93.2539
	rs11590354	G	C	G	C	0.123748	0.110118	0.021357	0.00300122	45.6625
	rs1171565	C	G	C	G	-0.080014	0.519068	0.011701	0.00319646	48.6427
	rs1176563	A	T	A	T	0.093882	0.752291	0.014091	0.0032849	49.9929
	rs12022328	A	C	A	C	0.400679	0.02975	0.050396	0.00926817	141.904
	rs12044950	A	G	A	G	-0.118159	0.298523	0.012692	0.00584729	89.2193
	rs12058367	G	A	G	A	-0.100461	0.432054	0.012451	0.00495302	75.5063
	rs12059953	A	G	A	G	-0.071312	0.489139	0.011593	0.0025415	38.6503
	rs12078861	T	C	T	C	-0.109904	0.595741	0.011982	0.00581801	88.7698
	rs12081757	C	T	C	T	-0.070924	0.493374	0.01167	0.00251467	38.2411
	rs12087680	A	G	A	G	-0.209987	0.738192	0.016491	0.0170438	263.021
	rs12118015	C	A	C	A	-0.100244	0.684939	0.013841	0.00433704	66.0751
	rs12119667	G	A	G	A	0.149702	0.110765	0.022066	0.00441473	67.264
	rs12124798	T	A	T	A	0.110772	0.149814	0.016601	0.00312577	47.5634
	rs12127216	C	T	C	T	0.079334	0.629876	0.012496	0.00293461	44.6462
	rs12133779	A	G	A	G	-0.067504	0.440038	0.011796	0.00224563	34.1406
	rs12138438	A	G	A	G	0.142918	0.079471	0.025506	0.00298848	45.4681
	rs12145852	C	T	C	T	-0.107378	0.829823	0.016233	0.00325647	49.5588
	rs12405457	G	A	G	A	0.278352	0.062631	0.026613	0.00909743	139.266
	rs12565904	A	G	A	G	-0.080758	0.648788	0.012819	0.00297217	45.2192
	rs12746889	C	T	C	T	0.09374	0.375279	0.012197	0.00412022	62.7582
	rs12748787	C	T	C	T	-0.090249	0.524954	0.01408	0.0040623	61.8723
	rs12757180	G	A	G	A	-0.126058	0.866375	0.018871	0.00367929	56.0173
	rs1289833	T	C	T	C	0.120113	0.163358	0.017181	0.00394357	60.0569
	rs1317712	T	C	T	C	0.241351	0.098394	0.021656	0.0103351	158.41
	rs1329105	G	C	G	C	-0.082376	0.382093	0.012452	0.00320423	48.7612
	rs1338982	C	T	C	T	0.127324	0.184032	0.01582	0.00486874	74.2153
	rs139479634	A	G	A	G	-0.145504	0.157574	0.016051	0.00562077	85.7435
	rs150903697	A	C	A	C	0.248644	0.038527	0.036355	0.00458024	69.7974
	rs1633267	G	T	G	T	0.091761	0.604501	0.011895	0.00402614	61.3194
	rs164151	T	C	T	C	0.06736	0.537762	0.01157	0.00225574	34.2947
	rs16832283	C	T	C	T	-0.095295	0.481696	0.011994	0.00453448	69.0969
	rs16837619	A	C	A	C	-0.094678	0.213561	0.015244	0.00301103	45.8123
	rs16841132	G	A	G	A	-0.133548	0.267309	0.013645	0.00698617	106.719
	rs1685635	A	G	A	G	-0.098896	0.755036	0.01495	0.00361791	55.0793
	rs1686195	G	A	G	A	0.09182	0.42183	0.013757	0.00411242	62.6389
	rs17385470	G	C	G	C	0.264471	0.022994	0.043116	0.00314266	47.8213
	rs17403243	C	A	C	A	0.191315	0.065037	0.026263	0.00445126	67.8231
	rs17405214	G	A	G	A	0.183102	0.044263	0.031788	0.00283658	43.1505
	rs17564336	T	G	T	G	0.090231	0.157566	0.016218	0.00216142	32.8577
	rs2309832	T	A	T	A	0.091985	0.466342	0.012067	0.00421145	64.1537
	rs2501313	C	A	C	A	0.082767	0.67065	0.013056	0.0030262	46.0438
	rs2501346	T	C	T	C	-0.176231	0.782111	0.016412	0.0105852	162.284
	rs2501363	C	A	C	A	-0.107698	0.437033	0.011623	0.00570745	87.0733
	rs2592894	A	T	A	T	0.146421	0.171107	0.015961	0.00608139	92.8131
	rs2789443	A	G	A	G	0.112622	0.477893	0.012142	0.00632946	96.6231
	rs2814777	T	C	T	C	-0.13339	0.136734	0.01801	0.00420047	63.9857
	rs2814778	C	T	C	T	-0.70463	0.758339	0.017884	0.181979	3374.54
	rs283695	A	G	A	G	-0.104758	0.732905	0.014403	0.00429653	65.4553
	rs28518786	C	G	C	G	0.0965	0.265222	0.013696	0.00362953	55.2569
	rs2878011	A	G	A	G	0.087873	0.401032	0.013131	0.00370957	56.48
	rs2940672	A	G	A	G	-0.075802	0.427027	0.012277	0.00281178	42.7721
	rs2986717	T	C	T	C	-0.07629	0.490789	0.01173	0.00290909	44.2568
	rs2994235	G	A	G	A	-0.118823	0.705896	0.015546	0.00586236	89.4506
	rs3009463	T	A	T	A	-0.088207	0.503742	0.013711	0.00389002	59.2381
	rs3013525	T	A	T	A	0.099451	0.553612	0.01248	0.0048884	74.5163
	rs3014874	A	G	A	G	0.115424	0.103828	0.020455	0.00247929	37.7019
	rs326003	C	T	C	T	-0.06531	0.374789	0.011829	0.00199895	30.3829
	rs327189	C	T	C	T	-0.11706	0.589183	0.014607	0.00663354	101.296
	rs34062870	G	T	G	T	0.206239	0.074105	0.02664	0.00583688	89.0595
	rs35211479	G	T	G	T	0.14181	0.301629	0.014317	0.00847233	129.615
	rs352683	G	A	G	A	0.099714	0.518659	0.012067	0.00496452	75.6825
	rs35393723	A	G	A	G	0.299002	0.048422	0.028946	0.00823883	126.013
	rs357037	T	C	T	C	-0.127453	0.465843	0.012271	0.00808423	123.629
	rs373351489	C	T	C	T	-0.076585	0.483982	0.013729	0.00292962	44.57
	rs3753932	G	C	G	C	-0.169387	0.860414	0.022302	0.00689191	105.269
	rs4265409	T	C	T	C	0.079119	0.230918	0.014257	0.00222342	33.8023
	rs4475724	A	G	A	G	-0.069513	0.383666	0.011864	0.00228524	34.7442
	rs4604671	A	G	A	G	-0.089698	0.199246	0.014785	0.00256735	39.0443
	rs4839313	A	T	A	T	0.165936	0.061676	0.027136	0.00318699	48.498
	rs4845424	C	T	C	T	0.09775	0.353571	0.01465	0.00436778	66.5455
	rs519464	G	A	G	A	0.091593	0.252799	0.014594	0.00316933	48.2284
	rs526030	C	T	C	T	0.111374	0.758845	0.014324	0.00453991	69.1799
	rs535979	A	G	A	G	-0.180242	0.905397	0.032518	0.00556527	84.892
	rs553643630	T	A	T	A	-0.409759	0.974108	0.056495	0.00846954	129.572
	rs55668963	C	T	C	T	0.186988	0.05129	0.030895	0.0034027	51.7918
	rs55887151	A	G	A	G	-0.127847	0.226232	0.014066	0.00572237	87.3022
	rs55906223	A	G	A	G	0.094398	0.183145	0.015935	0.00266622	40.552
	rs55966498	A	G	A	G	-0.084758	0.211562	0.014796	0.00239661	36.4414
	rs56871324	C	T	C	T	-0.099424	0.298144	0.013132	0.00413701	63.015
	rs577260	G	A	G	A	0.122821	0.825136	0.016942	0.00435313	66.3213
	rs61811867	T	C	T	C	0.220787	0.051014	0.02892	0.00471983	71.9346
	rs61815076	G	C	G	C	0.118184	0.204329	0.015226	0.00454162	69.2062
	rs6587748	G	A	G	A	0.075574	0.63903	0.012479	0.00263492	40.0747
	rs6657266	T	C	T	C	-0.107447	0.28318	0.012771	0.00468696	71.4313
	rs6672158	T	C	T	C	-0.074884	0.310512	0.012541	0.00240112	36.5102
	rs6677720	C	T	C	T	-0.096056	0.393626	0.012248	0.00440457	67.1085
	rs6679168	T	C	T	C	-0.102545	0.677112	0.012737	0.00459803	70.0696
	rs6691593	G	A	G	A	0.103961	0.61137	0.012152	0.00513584	78.3077
	rs6697814	C	G	C	G	-0.087482	0.21855	0.013888	0.00261408	39.757
	rs6970319	C	T	C	T	-0.091022	0.150271	0.015801	0.00211582	32.1629
	rs72700199	T	C	T	C	0.294802	0.052689	0.029431	0.00867568	132.753
	rs72715271	C	T	C	T	-0.077465	0.652521	0.013148	0.00272122	41.3909
	rs72729511	A	G	A	G	0.148667	0.07308	0.025815	0.00299433	45.5574
	rs73012415	A	G	A	G	-0.122745	0.299065	0.012858	0.00631656	96.425
	rs73025835	G	A	G	A	0.105985	0.88022	0.017785	0.00236861	36.0148
	rs73028912	G	C	G	C	-0.107022	0.17672	0.017113	0.0033328	50.7243
	rs73594114	A	T	A	T	-0.182408	0.034301	0.032058	0.00220428	33.5106
	rs74118779	C	T	C	T	-0.117692	0.138494	0.017384	0.00330532	50.3046
	rs7530043	A	G	A	G	-0.074413	0.323948	0.012444	0.0024254	36.8803
	rs7539883	A	G	A	G	-0.104807	0.831795	0.018402	0.00307373	46.7692
	rs7542184	A	C	A	C	0.146718	0.096514	0.02106	0.00375412	57.1609
	rs7549342	A	G	A	G	-0.080657	0.18464	0.014773	0.0019588	29.7713
	rs76321782	A	G	A	G	-0.116243	0.08792	0.020725	0.00216713	32.9445
	rs79037962	G	C	G	C	-0.085871	0.185622	0.01495	0.00222935	33.8926
	rs79077192	A	G	A	G	-0.119329	0.139178	0.017961	0.00341198	51.9335
	rs79356431	A	C	A	C	-0.112091	0.092794	0.020125	0.00211542	32.1569
	rs80062796	G	T	G	T	-0.079745	0.501926	0.012751	0.00317959	48.385
	rs856045	A	T	A	T	0.119416	0.721006	0.013311	0.00573705	87.5275
	rs861152	T	C	T	C	-0.082204	0.722136	0.014759	0.00271186	41.2481
	rs912640	A	G	A	G	0.101742	0.366404	0.012229	0.00480621	73.2576
	rs9426901	T	G	T	G	-0.090635	0.739459	0.014315	0.00316528	48.1666
	rs9651033	G	A	G	A	-0.095677	0.392619	0.011931	0.00436594	66.5173
	rs9651048	A	G	A	G	-0.083396	0.171485	0.014883	0.00197627	30.0374
	rs9726125	G	C	G	C	0.276138	0.178755	0.02132	0.0223879	347.379
Genetic instruments information for Neutro vs T2D
	SNP	effect_allele.exposure	other_allele.exposure	effect_allele.outcome	other_allele.outcome	beta.exposure	eaf.exposure	se.exposure	R	F
	rs1036851	C	T	C	T	-0.077201	0.575608	0.013328	0.00291186	44.2989
	rs10494300	C	G	C	G	0.141483	0.162705	0.017828	0.00545403	83.186
	rs10753780	T	A	T	A	0.088492	0.213334	0.015366	0.00262838	39.975
	rs10796979	C	A	C	A	0.140677	0.468861	0.01235	0.00985663	151.004
	rs10857907	A	T	A	T	0.077484	0.333014	0.013219	0.00266706	40.5649
	rs10858006	G	A	G	A	0.08373	0.363167	0.013154	0.00324283	49.3505
	rs10908840	T	C	T	C	0.193067	0.150459	0.018353	0.00952903	145.936
	rs10912697	A	G	A	G	-0.129967	0.762537	0.017357	0.00611721	93.363
	rs10918588	C	G	C	G	-0.180475	0.736522	0.015598	0.0126414	194.212
	rs1091950	A	G	A	G	0.239482	0.076128	0.02817	0.00806737	123.369
	rs1105238	G	C	G	C	-0.101019	0.560627	0.012508	0.0050274	76.646
	rs11240092	A	G	A	G	0.214366	0.211528	0.017143	0.0153284	236.136
	rs112616660	T	A	T	A	-0.143341	0.083744	0.024157	0.00315313	47.9811
	rs11264857	T	C	T	C	-0.070976	0.544211	0.012241	0.0024991	38.0039
	rs11265121	C	G	C	G	0.144541	0.304899	0.015345	0.00885556	135.53
	rs11265324	T	A	T	A	-0.149571	0.166002	0.016879	0.00619446	94.5494
	rs11265501	A	G	A	G	-0.154159	0.562217	0.012524	0.0116985	179.555
	rs114466359	G	A	G	A	-0.314926	0.9656	0.039908	0.00658875	100.608
	rs114923650	A	G	A	G	-0.133534	0.158518	0.018315	0.00475704	72.5045
	rs115701907	G	A	G	A	-0.17816	0.039031	0.03179	0.00238106	36.2044
	rs1176563	A	T	A	T	0.09643	0.745581	0.014764	0.00352776	53.702
	rs11804101	T	G	T	G	0.198218	0.042677	0.032914	0.00321047	48.8565
	rs11805655	G	A	G	A	0.084206	0.318561	0.013341	0.00307848	46.8416
	rs11810662	C	T	C	T	-0.151371	0.37557	0.012717	0.0107471	164.793
	rs12029913	C	T	C	T	0.107376	0.197952	0.015941	0.00366104	55.7384
	rs12044950	A	G	A	G	-0.129476	0.3008	0.013346	0.0070516	107.725
	rs12047109	T	C	T	C	0.259552	0.042037	0.034573	0.00542574	82.7521
	rs12058367	G	A	G	A	-0.11366	0.439954	0.013114	0.00636614	97.1867
	rs12078548	A	G	A	G	-0.122846	0.135894	0.018667	0.00354421	53.9533
	rs12126192	G	T	G	T	-0.073626	0.591852	0.012946	0.00261893	39.8308
	rs12132193	C	T	C	T	0.150795	0.101078	0.02368	0.00413221	62.9416
	rs12139108	G	C	G	C	0.077221	0.442686	0.01216	0.00294237	44.7645
	rs12142706	A	C	A	C	-0.079159	0.45843	0.012374	0.00311142	47.3444
	rs12403202	T	C	T	C	0.263213	0.06426	0.028546	0.00833183	127.447
	rs12565904	A	G	A	G	-0.082962	0.654135	0.013533	0.00311431	47.3886
	rs12741696	C	T	C	T	0.094814	0.209987	0.017248	0.00298265	45.3791
	rs12743309	C	T	C	T	0.197471	0.097955	0.021473	0.00689115	105.257
	rs12745115	A	G	A	G	-0.094797	0.537521	0.012558	0.00446793	68.0782
	rs12758188	C	G	C	G	0.281049	0.051048	0.033154	0.00765274	116.98
	rs1317712	T	C	T	C	0.286034	0.09206	0.023104	0.0136771	210.345
	rs1329105	G	C	G	C	-0.087148	0.387221	0.013098	0.00360419	54.8697
	rs1338688	C	T	C	T	-0.095857	0.516247	0.012298	0.00458943	69.9381
	rs143770469	T	C	T	C	-0.121934	0.096668	0.020779	0.00259663	39.4908
	rs144109344	T	C	T	C	0.267583	0.030682	0.035263	0.0042589	64.8795
	rs1517435	G	T	G	T	0.082637	0.549891	0.012381	0.00338044	51.4518
	rs1539733	C	T	C	T	0.194052	0.256645	0.014727	0.014368	221.125
	rs16831744	C	T	C	T	-0.116323	0.292109	0.013486	0.00559593	85.3624
	rs16840537	C	A	C	A	-0.127495	0.230355	0.014372	0.00576374	87.937
	rs16842683	C	G	C	G	-0.115782	0.097123	0.021204	0.00235105	35.7472
	rs17033928	G	A	G	A	0.101928	0.499352	0.012797	0.00519465	79.2091
	rs1710774	G	A	G	A	0.068997	0.512674	0.012623	0.00237876	36.1695
	rs1780360	T	G	T	G	0.080247	0.599547	0.012905	0.00309216	47.0505
	rs1818231	G	C	G	C	-0.331563	0.945666	0.056699	0.0112972	173.326
	rs186418639	A	T	A	T	0.305278	0.019654	0.049471	0.0035913	54.6727
	rs1919897	T	A	T	A	0.082835	0.270205	0.014202	0.00270615	41.161
	rs1925975	T	C	T	C	-0.078586	0.684404	0.014066	0.00266787	40.5771
	rs202203644	G	A	G	A	0.150662	0.447812	0.014094	0.0112259	172.219
	rs2066331	C	G	C	G	-0.090413	0.596353	0.013466	0.00393547	59.933
	rs2104365	G	A	G	A	-0.108489	0.453413	0.012839	0.00583384	89.0128
	rs2265817	A	G	A	G	-0.088907	0.618844	0.013384	0.00372894	56.7761
	rs2343494	T	C	T	C	0.11207	0.379777	0.012858	0.00591678	90.2858
	rs2362809	C	T	C	T	-0.095971	0.60436	0.014007	0.00440459	67.1089
	rs2486426	C	T	C	T	-0.112233	0.775586	0.016532	0.00438481	66.8062
	rs2493420	A	G	A	G	-0.070008	0.413155	0.012225	0.00237663	36.137
	rs2494481	A	C	A	C	-0.165051	0.498652	0.012613	0.0136208	209.467
	rs2518560	T	A	T	A	-0.147793	0.251762	0.014234	0.00822939	125.867
	rs2592894	A	T	A	T	0.155344	0.169599	0.016831	0.0067972	103.812
	rs269073	A	G	A	G	-0.075995	0.334293	0.013796	0.00257046	39.0918
	rs2800778	G	T	G	T	0.09833	0.700941	0.014953	0.0040536	61.7393
	rs2808638	A	T	A	T	-0.135589	0.278967	0.013667	0.00739583	113.023
	rs2819329	G	A	G	A	0.106021	0.70589	0.01409	0.00466725	71.1294
	rs2901818	C	T	C	T	-0.077035	0.651792	0.01377	0.00269373	40.9715
	rs2986717	T	C	T	C	-0.098593	0.495435	0.012347	0.00485988	74.0796
	rs2994235	G	A	G	A	-0.118654	0.706856	0.016523	0.00583454	89.0236
	rs2995055	C	T	C	T	-0.070393	0.45283	0.012556	0.00245554	37.3397
	rs2995089	A	G	A	G	0.239259	0.083369	0.02488	0.00874915	133.887
	rs3007676	C	T	C	T	-0.085964	0.268942	0.013392	0.00290585	44.2073
	rs3013525	T	A	T	A	0.120616	0.546867	0.013151	0.0072102	110.166
	rs34647098	A	G	A	G	0.121816	0.115026	0.020288	0.0030211	45.9659
	rs35081351	A	G	A	G	0.107572	0.215926	0.015778	0.00391823	59.6695
	rs35211479	G	T	G	T	0.15591	0.295953	0.01467	0.0101298	155.232
	rs352695	C	T	C	T	0.10125	0.744825	0.014717	0.00389684	59.3424
	rs35393723	A	G	A	G	0.363335	0.045196	0.030964	0.0113935	174.82
	rs35977677	C	A	C	A	0.126112	0.370925	0.01308	0.00742218	113.429
	rs368437174	G	C	G	C	0.133136	0.233067	0.019296	0.00633664	96.7335
	rs368860470	C	T	C	T	0.124689	0.25772	0.017495	0.00594843	90.7716
	rs3753932	G	C	G	C	-0.176867	0.857171	0.023676	0.00765962	117.086
	rs3754112	G	A	G	A	0.171544	0.082464	0.024338	0.00445316	67.8522
	rs41273515	G	T	G	T	-0.104564	0.192695	0.01512	0.00340175	51.7773
	rs4233405	A	G	A	G	0.149895	0.330692	0.01385	0.00994613	152.388
	rs4233512	T	A	T	A	-0.159713	0.738407	0.015949	0.00985445	150.97
	rs4381160	T	C	T	C	0.121361	0.460397	0.012987	0.00731805	111.826
	rs4405176	C	T	C	T	0.113706	0.113888	0.020253	0.00260954	39.6876
	rs4628483	A	G	A	G	0.098695	0.370249	0.012925	0.00454238	69.2177
	rs4652291	T	C	T	C	-0.113368	0.746691	0.016896	0.00486186	74.1099
	rs4656974	C	T	C	T	-0.265347	0.908486	0.024384	0.0117075	179.695
	rs4657402	C	G	C	G	-0.091064	0.573286	0.01312	0.00405725	61.7951
	rs4657618	C	T	C	T	0.119457	0.32641	0.01315	0.00627498	95.7862
	rs4657642	G	T	G	T	-0.090827	0.570766	0.012909	0.00404215	61.5642
	rs469971	A	G	A	G	-0.119003	0.337731	0.013513	0.00633507	96.7093
	rs4839312	C	T	C	T	0.17581	0.060989	0.028341	0.00354029	53.8935
	rs492824	C	T	C	T	-0.20631	0.89987	0.034629	0.00767034	117.251
	rs4970932	A	G	A	G	0.083458	0.282061	0.01365	0.00282096	42.9122
	rs4971186	G	A	G	A	0.13955	0.337249	0.013453	0.00870544	133.212
	rs529346	G	A	G	A	0.130375	0.616566	0.012896	0.0080369	122.9
	rs544499862	G	T	G	T	-0.158913	0.617617	0.017987	0.011928	183.12
	rs55887151	A	G	A	G	-0.132977	0.229073	0.01484	0.00624554	95.3341
	rs56388170	T	G	T	G	0.073977	0.534253	0.012865	0.00272346	41.4249
	rs56905475	T	C	T	C	-0.083608	0.255634	0.013944	0.0026603	40.4617
	rs59517499	T	C	T	C	-0.112966	0.232068	0.014703	0.00454845	69.3107
	rs59521652	A	G	A	G	-0.127821	0.457908	0.012316	0.00811121	124.045
	rs59770064	C	T	C	T	-0.096773	0.388426	0.012487	0.00444934	67.7937
	rs61157618	T	A	T	A	0.29562	0.047978	0.032317	0.00798338	122.074
	rs61646245	C	T	C	T	-0.114798	0.146799	0.018301	0.00330121	50.2419
	rs61800519	A	C	A	C	0.273021	0.057751	0.030189	0.00811236	124.063
	rs61808478	A	G	A	G	0.173725	0.056117	0.028447	0.00319718	48.6536
	rs61811867	T	C	T	C	0.257001	0.048402	0.030753	0.00608438	92.859
	rs61811985	T	A	T	A	0.2606	0.042409	0.044797	0.00551591	84.1349
	rs61815076	G	C	G	C	0.12925	0.199539	0.016091	0.00533653	81.3842
	rs6427413	T	C	T	C	-0.108186	0.677974	0.013434	0.00511065	77.9217
	rs6587748	G	A	G	A	0.089881	0.632674	0.013105	0.00375489	57.1726
	rs663807	G	A	G	A	0.103505	0.137556	0.018178	0.00254193	38.6568
	rs6661111	G	C	G	C	0.10579	0.485351	0.01281	0.00559096	85.2861
	rs6674304	C	T	C	T	-0.261154	0.76418	0.018719	0.024581	382.266
	rs6677720	C	T	C	T	-0.12299	0.402556	0.012801	0.00727601	111.179
	rs66805418	G	A	G	A	-0.068803	0.558264	0.012523	0.00233479	35.4993
	rs6686239	A	G	A	G	-0.075417	0.531184	0.013004	0.0028328	43.0928
	rs6691593	G	A	G	A	0.12517	0.604458	0.012754	0.00749185	114.502
	rs66938465	G	A	G	A	0.252364	0.051586	0.030977	0.00623182	95.1232
	rs6694926	C	T	C	T	-0.111028	0.190746	0.015683	0.00380571	57.9493
	rs72702911	G	A	G	A	0.381843	0.050451	0.031874	0.0139697	214.908
	rs73010647	T	C	T	C	-0.111607	0.235568	0.014472	0.00448609	68.3562
	rs73012412	C	T	C	T	-0.148577	0.305044	0.013498	0.00935951	143.316
	rs73023672	C	T	C	T	-0.109937	0.186508	0.015899	0.00366749	55.8369
	rs73024746	C	T	C	T	-0.093549	0.585255	0.013145	0.00424849	64.7203
	rs73028510	G	T	G	T	-0.121388	0.136802	0.018145	0.00348004	52.9731
	rs73028938	G	A	G	A	-0.098249	0.283614	0.013425	0.00392248	59.7344
	rs7366775	A	G	A	G	0.091065	0.252626	0.014676	0.00313148	47.6506
	rs74112041	G	A	G	A	-0.092448	0.482463	0.013247	0.00426806	65.0197
	rs7411312	C	T	C	T	0.109344	0.842697	0.019633	0.00316977	48.2352
	rs74115473	C	T	C	T	-0.094863	0.324522	0.013427	0.00394529	60.0832
	rs7514644	A	G	A	G	0.107731	0.182675	0.017512	0.00346565	52.7533
	rs7528339	C	T	C	T	-0.123058	0.58536	0.012903	0.00735096	112.332
	rs7546193	T	A	T	A	-0.081156	0.51184	0.013102	0.0032913	50.0906
	rs7555369	T	C	T	C	0.147863	0.160041	0.017473	0.00587812	89.6924
	rs75848765	C	T	C	T	0.153704	0.091543	0.024484	0.00392943	59.8407
	rs76709785	C	T	C	T	-0.117792	0.176819	0.015893	0.00403911	61.5178
	rs77570237	C	T	C	T	-0.112743	0.130272	0.017835	0.00288034	43.8181
	rs838528	T	G	T	G	-0.156723	0.798993	0.018203	0.0078895	120.628
	rs856046	G	A	G	A	0.643588	0.157571	0.019729	0.109965	1874.15
	rs857856	C	G	C	G	0.302731	0.030127	0.041188	0.00535568	81.6777
	rs9429470	T	C	T	C	0.133604	0.091857	0.022965	0.00297807	45.3093
	rs9726125	G	C	G	C	0.347869	0.181283	0.021661	0.0359213	565.193
Genetic instruments information for Mono vs T2D	SNP	effect_allele.exposure	other_allele.exposure	effect_allele.outcome	other_allele.outcome	beta.exposure	eaf.exposure	se.exposure	R	F
	rs10908588	T	A	T	A	-0.078137	0.349508	0.013222	0.00277615	42.2286
	rs12044481	A	G	A	G	0.173298	0.05549	0.028562	0.00314803	47.9032
	rs12048113	T	C	T	C	-0.079309	0.496268	0.012443	0.00314478	47.8537
	rs12145781	T	C	T	C	0.193601	0.046815	0.031601	0.00334509	50.9119
	rs12544501	C	T	C	T	-0.075337	0.476604	0.012686	0.00283162	43.0748
	rs13029144	T	C	T	C	0.130382	0.578241	0.012581	0.0082916	126.827
	rs2335236	T	C	T	C	0.075448	0.580254	0.012372	0.00277287	42.1787
	rs2501346	T	C	T	C	-0.105395	0.780632	0.017645	0.00380443	57.9298
	rs2814778	C	T	C	T	-0.324195	0.767583	0.019058	0.0375004	591.006
	rs352689	C	A	C	A	0.084093	0.347227	0.013923	0.00320572	48.7839
	rs3806188	C	A	C	A	-0.078008	0.599646	0.013005	0.00292178	44.4503
	rs56111148	G	T	G	T	-0.077412	0.346246	0.01386	0.00271297	41.2651
	rs567880204	T	A	T	A	0.205004	0.877058	0.018755	0.00906324	138.738
	rs9938002	A	G	A	G	0.139365	0.074145	0.023732	0.00266663	40.5582

## Sheet: ST5
ST5: Genetic instruments information for Platelets against T2D in Africans
Genetic instruments information for PLT vs T2D
	SNP	effect_allele.exposure	other_allele.exposure	effect_allele.outcome	other_allele.outcome	beta.exposure	eaf.exposure	se.exposure	R	F
	rs11231642	T	A	T	A	-0.068752	0.346114	0.012396	0.00349701	187.547
	rs11772036	A	G	A	G	0.08974	0.18927	0.014519	0.00277491	148.712
	rs1354034	C	T	C	T	0.10491	0.265731	0.01352	0.00523568	281.283
	rs210183	G	A	G	A	0.088419	0.645381	0.012733	0.00919883	496.177
	rs34164109	T	C	T	C	0.102538	0.14569	0.016943	0.00274945	147.344
	rs342299	T	C	T	C	-0.077784	0.360252	0.012152	0.00469839	252.281
	rs57843631	T	C	T	C	-0.202058	0.086213	0.021973	0.00846214	456.102
	rs61966564	G	C	G	C	0.067571	0.541207	0.012125	0.00460818	247.415
	rs74069551	A	G	A	G	0.283557	0.030877	0.034011	0.00355736	190.795
	rs78503944	C	T	C	T	0.087599	0.378625	0.012786	0.0053018	284.854
	rs9849502	T	C	T	C	0.101226	0.280969	0.013042	0.00517515	278.014
Genetic instruments information for MPV vs T2D	SNP	effect_allele.exposure	other_allele.exposure	effect_allele.outcome	other_allele.outcome	beta.exposure	eaf.exposure	se.exposure	R	F
	rs114105890	C	T	C	T	0.142055	0.075968	0.025616	0.00263047	140.951
	rs115021962	A	T	A	T	-0.228501	0.031267	0.041867	0.00401114	215.231
	rs12041331	A	G	A	G	-0.112134	0.398043	0.014186	0.0111325	601.651
	rs1354034	C	T	C	T	-0.155809	0.238966	0.016262	0.0134103	726.426
	rs1668871	C	T	C	T	-0.12791	0.159042	0.018584	0.00586983	315.553
	rs342293	G	C	G	C	0.140288	0.369125	0.014192	0.012491	676.001
	rs565366829	G	A	G	A	-0.286819	0.050817	0.031991	0.010759	581.247
	rs6070696	G	A	G	A	-0.112057	0.166283	0.018652	0.0046439	249.342
	rs73517714	A	C	A	C	0.253391	0.091914	0.025523	0.00881226	475.141
	rs74625164	C	T	C	T	-0.173693	0.085055	0.025149	0.0060235	323.865

## Sheet: ST6
ST6: MR result of genetically proxied hematological traits levels against T2D in Africans
MR result of genetically proxied RBC level against T2D
	RBC	method	se	pval	or	or_lci95	or_uci95	b
	RBC	MR Egger	0.0750196	0.189255	1.11005	0.958267	1.28589	0.104409
	RBC	Weighted median	0.0528995	0.0261052	1.12489	1.0141	1.24778	0.117682
	RBC	Inverse variance weighted	0.0429036	0.018062	1.10676	1.0175	1.20386	0.101439
	RBC	Simple mode	0.0917457	0.769007	1.0279	0.858723	1.23039	0.0275131
	RBC	Weighted mode	0.0551938	0.0291841	1.14483	1.02744	1.27562	0.135254
		method	se	pval	or	or_lci95	or_uci95	b
MR result of genetically proxied HGB level against T2D	HGB	MR Egger	0.207764	0.30211	0.75103	0.49981	1.12852	-0.286309
	HGB	Weighted median	0.0796974	0.0234624	0.834786	0.714061	0.975922	-0.18058
	HGB	Inverse variance weighted	0.107591	0.183149	0.866567	0.701809	1.07	-0.143216
	HGB	Simple mode	0.223401	0.82727	1.05459	0.680644	1.63398	0.0531506
	HGB	Weighted mode	0.0839766	0.0615552	0.782617	0.663845	0.922638	-0.245112
MR result of genetically proxied HCT level against T2D
	HCT	method	se	pval	or	or_lci95	or_uci95	b
	HCT	Inverse variance weighted	0.157293	0.667411	1.06993	0.786073	1.45628	0.0675895
MR result of genetically proxied MCH level against T2D
	MCH	method	se	pval	or	or_lci95	or_uci95	b
	MCH	MR Egger	0.0456857	0.0132477	0.88323	0.807579	0.965967	-0.12417
	MCH	Weighted median	0.0335326	0.000134245	0.879813	0.823848	0.939581	-0.128045
	MCH	Inverse variance weighted	0.0287337	0.000118224	0.89528	0.846253	0.947147	-0.110619
	MCH	Simple mode	0.0610676	0.0171755	0.853834	0.757515	0.962399	-0.158019
	MCH	Weighted mode	0.0322358	0.000696138	0.879843	0.825973	0.937227	-0.128012
MR result of genetically proxied MCV level against T2D
	MCV	method	se	pval	or	or_lci95	or_uci95	b
	MCV	MR Egger	0.053427	0.13889	0.921468	0.829855	1.02319	-0.0817872
	MCV	Weighted median	0.0367561	0.000492433	0.879775	0.818624	0.945495	-0.128089
	MCV	Inverse variance weighted	0.0314255	0.00159048	0.905534	0.851441	0.963063	-0.0992307
	MCV	Simple mode	0.062492	0.062629	0.885341	0.783278	1.0007	-0.121783
	MCV	Weighted mode	0.035674	0.00326143	0.890429	0.830296	0.954917	-0.116052
MR result of genetically proxied MCHC level against T2D
	MCHC	method	se	pval	or	or_lci95	or_uci95	b
	MCHC	MR Egger	0.0660411	0.151009	0.903097	0.793449	1.0279	-0.101925
	MCHC	Weighted median	0.0385605	0.000930457	0.880149	0.81608	0.949248	-0.127664
	MCHC	Inverse variance weighted	0.0392594	0.000415758	0.870593	0.806115	0.940228	-0.138581
	MCHC	Simple mode	0.0597482	0.10413	0.900269	0.800781	1.01212	-0.105062
	MCHC	Weighted mode	0.0375724	0.00635526	0.883431	0.820711	0.950943	-0.123943
MR result of genetically proxied RDW level against T2D
	RDW	method	se	pval	or	or_lci95	or_uci95	b
	RDW	MR Egger	0.182855	0.498415	1.13944	0.796234	1.63057	0.130534
	RDW	Weighted median	0.0806969	0.493501	1.05681	0.902209	1.23791	0.0552574
	RDW	Inverse variance weighted	0.0875932	0.576985	1.05007	0.88442	1.24675	0.048859
	RDW	Simple mode	0.119404	0.689968	0.951804	0.753196	1.20278	-0.0493966
	RDW	Weighted mode	0.0860113	0.0311969	1.25154	1.05737	1.48135	0.224371
MR result of genetically proxied WBC count level against T2D
	WBC	method	b	se	pval	or	or_lci95	or_uci95
	WBC	MR Egger	-0.0435966	0.051307	0.397378	0.95734	0.865751	1.05862
	WBC	Weighted median	-0.0708837	0.0260671	0.00654246	0.93157	0.88517	0.980402
	WBC	Inverse variance weighted	-0.0606693	0.0180372	0.000769415	0.941134	0.908444	0.975001
	WBC	Simple mode	-0.0958192	0.0454907	0.0374908	0.908628	0.83112	0.993365
	WBC	Weighted mode	-0.0829652	0.0394099	0.037594	0.920383	0.851966	0.994295
MR result of genetically proxied Neutro level against T2D
	NEU	method	b	se	pval	or	or_lci95	or_uci95
	NEU	MR Egger	-0.0825368	0.0270561	0.00280261	0.920778	0.873221	0.970924
	NEU	Weighted median	-0.0633134	0.0241277	0.00868798	0.938649	0.895293	0.984105
	NEU	Inverse variance weighted	-0.0603772	0.0129025	2.87561e-06	0.941409	0.917901	0.96552
	NEU	Simple mode	-0.0428448	0.0400813	0.287187	0.95806	0.885676	1.03636
	NEU	Weighted mode	-0.055218	0.0235209	0.020491	0.946279	0.903645	0.990925
MR result of genetically proxied Mono level against T2D
	MON	method	b	se	pval	or	or_lci95	or_uci95
	MON	MR Egger	0.0671476	0.165672	0.693789	1.06945	0.772928	1.47974
	MON	Weighted median	-0.0317611	0.0641006	0.620256	0.968738	0.854364	1.09842
	MON	Inverse variance weighted	-0.0483183	0.0505385	0.339037	0.95283	0.862971	1.05205
	MON	Simple mode	-0.0480605	0.09042	0.605622	0.953076	0.79829	1.13788
	MON	Weighted mode	-0.0298675	0.0771835	0.706162	0.970574	0.834313	1.12909
MR result of genetically proxied PLT level against T2D
	PLT	method	b	se	pval	or	or_lci95	or_uci95
	PLT	MR Egger	0.213641	0.149252	0.190197	1.23818	0.924138	1.65893
	PLT	Weighted median	0.0902971	0.0714587	0.206364	1.0945	0.951456	1.25905
	PLT	Inverse variance weighted	0.0144712	0.0572194	0.800339	1.01458	0.90694	1.13499
	PLT	Simple mode	0.088749	0.108683	0.435246	1.09281	0.883142	1.35225
	PLT	Weighted mode	0.0790371	0.0779644	0.337175	1.08224	0.928882	1.26093
MR result of genetically proxied MPV level against T2D
	MPV	method	b	se	pval	or	or_lci95	or_uci95
	MPV	MR Egger	-0.045056	0.125747	0.729384	0.955944	0.747128	1.22312
	MPV	Weighted median	-0.0817398	0.0560076	0.144444	0.921512	0.825708	1.02843
	MPV	Inverse variance weighted	-0.0689913	0.0416464	0.0976009	0.933335	0.860176	1.01272
	MPV	Simple mode	-0.171637	0.0850448	0.0743383	0.842285	0.712964	0.995063
	MPV	Weighted mode	-0.0822522	0.0743218	0.297124	0.92104	0.796186	1.06547

## Sheet: ST7
ST7: Heterogeneity and Pleitropy Tests for African Population
	RBC	MCV	RDW	MCH	MCHC	HGB	HCT	WBC	NEU	MON	LYM	PLT	MPV	Reverse
MR-Egger test
b_i	0.00580731	-0.00142712	-0.0158348	0.00311843	-0.000635464	0.0240411	NA	-0.0025331	0.00387659	-0.0148896	NA	-0.0280589	-0.00284192	0.0155605
se_i	0.0125933	0.00955595	0.030648	0.00809824	0.0100166	0.0226342	NA	0.00548196	0.00352463	0.0129155	NA	0.0132062	0.0211178	0.0103836
pval_i	0.650542	0.88222	0.621306	0.703314	0.950253	0.366091	NA	0.644768	0.27311	0.27142	NA	0.0595528	0.895618	0.149605
Q	27.0868	48.0235	20.664	33.0146	21.2369	5.77722	NA	118.924	136.022	7.64986	NA	9.76706	14.2447	25.5881
Q_df	17	32	7	26	15	3	NA	135	154	12	NA	10	10	20
Q_pval	0.0568063	0.0342293	0.00430056	0.161676	0.129428	0.122967	NA	0.836233	0.848221	0.811859	NA	0.461162	0.162118	0.179852
MR-PRESSO Analysis
Estimate	0.0971069	-0.0989932	0.048859	-0.113015	-0.138462	-0.155017	NA	-0.0618584	-0.0576108	-0.0663714	NA	-0.0166508	-0.0188622	-0.0322102
Sd	0.0391976	0.0260802	0.0875932	0.0242661	0.0323107	0.0887747	NA	0.0154465	0.0113607	0.0363696	NA	0.0561135	0.0424188	0.0329283
T-stat	2.47737	-3.79573	0.557794	-4.65732	-4.28531	-1.74619	NA	-4.00469	-5.07105	-1.82492	NA	-0.296735	-0.444667	-0.978191
P-value	0.0233811	0.000598467	0.592247	7.64988e-05	0.000567781	0.155708	NA	0.000101685	1.11607e-06	0.0910699	NA	0.772197	0.665183	0.339115
Outlier-corrected
Estimate	NA	-0.110031	-0.0258543	NA	NA	NA	NA	NA	NA	NA	NA	NA	NA	NA
Sd	NA	0.0230037	0.0511034	NA	NA	NA	NA	NA	NA	NA	NA	NA	NA	NA
T-stat	NA	-4.78318	-0.505921	NA	NA	NA	NA	NA	NA	NA	NA	NA	NA	NA
P-value	NA	3.72808e-05	0.630958	NA	NA	NA	NA	NA	NA	NA	NA	NA	NA	NA

## Sheet: ST8
ST8: Leave One Out Analysis
RBC	exposure	outcome	id.exposure	id.outcome	samplesize	SNP	b	se	p
	exposure	outcome	ElWK5b	LPv4wx	NA	rs114631319	0.112788	0.0437636	0.00996038
	exposure	outcome	ElWK5b	LPv4wx	NA	rs11690784	0.101459	0.0447026	0.023229
	exposure	outcome	ElWK5b	LPv4wx	NA	rs13331259	0.0428191	0.0553199	0.438915
	exposure	outcome	ElWK5b	LPv4wx	NA	rs13336074	0.102196	0.0454883	0.0246626
	exposure	outcome	ElWK5b	LPv4wx	NA	rs150099835	0.11834	0.0445503	0.00789963
	exposure	outcome	ElWK5b	LPv4wx	NA	rs182560663	0.0956347	0.0448202	0.0328639
	exposure	outcome	ElWK5b	LPv4wx	NA	rs183388202	0.102177	0.0455322	0.024829
	exposure	outcome	ElWK5b	LPv4wx	NA	rs218265	0.106325	0.0452095	0.0186812
	exposure	outcome	ElWK5b	LPv4wx	NA	rs33930165	0.123666	0.0419455	0.00319561
	exposure	outcome	ElWK5b	LPv4wx	NA	rs6421047	0.110603	0.0440002	0.0119474
	exposure	outcome	ElWK5b	LPv4wx	NA	rs73486221	0.0998949	0.043934	0.0229812
	exposure	outcome	ElWK5b	LPv4wx	NA	rs739998	0.0968003	0.0395719	0.0144375
	exposure	outcome	ElWK5b	LPv4wx	NA	rs74000871	0.0934112	0.0437134	0.032606
	exposure	outcome	ElWK5b	LPv4wx	NA	rs9389269	0.0912982	0.0432296	0.0346918
	exposure	outcome	ElWK5b	LPv4wx	NA	All	0.101439	0.0429036	0.018062
HCT
	exposure	outcome	id.exposure	id.outcome	samplesize	SNP	b	se	p
	exposure	outcome	t7wVZN	a8bj1h	NA	All	0.0675895	0.157293	0.667411
HGB
	exposure	outcome	id.exposure	id.outcome	samplesize	SNP	b	se	p
	exposure	outcome	3816Pr	lyPCwo	NA	rs1048315	-0.150506	0.139871	0.281912
	exposure	outcome	3816Pr	lyPCwo	NA	rs13008603	-0.191271	0.0955817	0.0453789
	exposure	outcome	3816Pr	lyPCwo	NA	rs13331259	0.076586	0.110594	0.488626
	exposure	outcome	3816Pr	lyPCwo	NA	rs144091859	-0.180218	0.122654	0.141748
	exposure	outcome	3816Pr	lyPCwo	NA	All	-0.143216	0.107591	0.183149
MCHC
	exposure	outcome	id.exposure	id.outcome	samplesize	SNP	b	se	p
	exposure	outcome	kJmeo6	aE3kzV	NA	rs1028590	-0.137236	0.0398198	0.000568052
	exposure	outcome	kJmeo6	aE3kzV	NA	rs115646977	-0.152575	0.0381496	6.3504e-05
	exposure	outcome	kJmeo6	aE3kzV	NA	rs115882451	-0.134149	0.0414071	0.00119636
	exposure	outcome	kJmeo6	aE3kzV	NA	rs13331259	-0.139418	0.0599656	0.0200737
	exposure	outcome	kJmeo6	aE3kzV	NA	rs13336074	-0.142051	0.0416625	0.000650656
	exposure	outcome	kJmeo6	aE3kzV	NA	rs216587	-0.13407	0.0409608	0.00106365
	exposure	outcome	kJmeo6	aE3kzV	NA	rs2974760	-0.144819	0.0427635	0.000707866
	exposure	outcome	kJmeo6	aE3kzV	NA	rs33930165	-0.141519	0.0426932	0.000917119
	exposure	outcome	kJmeo6	aE3kzV	NA	rs56085648	-0.144611	0.0405925	0.000367331
	exposure	outcome	kJmeo6	aE3kzV	NA	rs7185768	-0.120725	0.0319408	0.000157053
	exposure	outcome	kJmeo6	aE3kzV	NA	rs73486221	-0.137401	0.0404891	0.000689962
	exposure	outcome	kJmeo6	aE3kzV	NA	rs739998	-0.135022	0.036812	0.000244564
	exposure	outcome	kJmeo6	aE3kzV	NA	rs77046006	-0.139358	0.0416243	0.000814021
	exposure	outcome	kJmeo6	aE3kzV	NA	All	-0.138581	0.0392594	0.000415758
MCH
	exposure	outcome	id.exposure	id.outcome	samplesize	SNP	b	se	p
	exposure	outcome	3bvNdW	cJVygH	NA	rs10083772	-0.109924	0.029746	0.000219519
	exposure	outcome	3bvNdW	cJVygH	NA	rs115882451	-0.107239	0.0296805	0.000302547
	exposure	outcome	3bvNdW	cJVygH	NA	rs115906455	-0.109092	0.0295847	0.000226504
	exposure	outcome	3bvNdW	cJVygH	NA	rs150099835	-0.131137	0.028812	5.32775e-06
	exposure	outcome	3bvNdW	cJVygH	NA	rs1982784	-0.112499	0.0296922	0.000151364
	exposure	outcome	3bvNdW	cJVygH	NA	rs2283464	-0.105021	0.0290671	0.00030259
	exposure	outcome	3bvNdW	cJVygH	NA	rs2562163	-0.110881	0.0301272	0.000232839
	exposure	outcome	3bvNdW	cJVygH	NA	rs33930165	-0.116689	0.0283367	3.82246e-05
	exposure	outcome	3bvNdW	cJVygH	NA	rs35786788	-0.108622	0.0295995	0.000242812
	exposure	outcome	3bvNdW	cJVygH	NA	rs379387	-0.108994	0.0287035	0.00014633
	exposure	outcome	3bvNdW	cJVygH	NA	rs448063	-0.108969	0.0279685	9.77468e-05
	exposure	outcome	3bvNdW	cJVygH	NA	rs4502216	-0.109341	0.028078	9.85323e-05
	exposure	outcome	3bvNdW	cJVygH	NA	rs540973884	-0.117729	0.0274314	1.7726e-05
	exposure	outcome	3bvNdW	cJVygH	NA	rs55931984	-0.110697	0.0297299	0.000196553
	exposure	outcome	3bvNdW	cJVygH	NA	rs56085648	-0.114216	0.0294076	0.000102789
	exposure	outcome	3bvNdW	cJVygH	NA	rs7184419	-0.106892	0.029329	0.000267813
	exposure	outcome	3bvNdW	cJVygH	NA	rs7200253	-0.111022	0.0293854	0.000158001
	exposure	outcome	3bvNdW	cJVygH	NA	rs7201895	-0.11686	0.0301625	0.000106916
	exposure	outcome	3bvNdW	cJVygH	NA	rs73486221	-0.109658	0.0292497	0.000177515
	exposure	outcome	3bvNdW	cJVygH	NA	rs739998	-0.107318	0.0277411	0.000109488
	exposure	outcome	3bvNdW	cJVygH	NA	rs76462751	-0.0853257	0.0388488	0.0280667
	exposure	outcome	3bvNdW	cJVygH	NA	rs9746544	-0.106999	0.0293812	0.000270807
	exposure	outcome	3bvNdW	cJVygH	NA	All	-0.110619	0.0287337	0.000118224
MCV
	exposure	outcome	id.exposure	id.outcome	samplesize	SNP	b	se	p
	exposure	outcome	Eq1XZe	61MtDM	NA	rs113590419	-0.10174	0.0321507	0.00155356
	exposure	outcome	Eq1XZe	61MtDM	NA	rs115158436	-0.0981197	0.0323251	0.00240218
	exposure	outcome	Eq1XZe	61MtDM	NA	rs12421697	-0.0999038	0.0317147	0.00163228
	exposure	outcome	Eq1XZe	61MtDM	NA	rs143387943	-0.099699	0.0325082	0.00216296
	exposure	outcome	Eq1XZe	61MtDM	NA	rs150099835	-0.116231	0.0325557	0.000356672
	exposure	outcome	Eq1XZe	61MtDM	NA	rs182560663	-0.096587	0.032175	0.00268276
	exposure	outcome	Eq1XZe	61MtDM	NA	rs183388202	-0.0994319	0.0323319	0.00210256
	exposure	outcome	Eq1XZe	61MtDM	NA	rs190111149	-0.102836	0.0326042	0.00161013
	exposure	outcome	Eq1XZe	61MtDM	NA	rs216603	-0.0937591	0.0311266	0.00259378
	exposure	outcome	Eq1XZe	61MtDM	NA	rs2283464	-0.093394	0.031804	0.00331888
	exposure	outcome	Eq1XZe	61MtDM	NA	rs2562163	-0.0985754	0.0326634	0.00254518
	exposure	outcome	Eq1XZe	61MtDM	NA	rs33930165	-0.113965	0.0314197	0.000286554
	exposure	outcome	Eq1XZe	61MtDM	NA	rs35766494	-0.0988887	0.0319946	0.00199626
	exposure	outcome	Eq1XZe	61MtDM	NA	rs35786788	-0.0970317	0.0321857	0.00257192
	exposure	outcome	Eq1XZe	61MtDM	NA	rs379387	-0.0975348	0.0315133	0.00196787
	exposure	outcome	Eq1XZe	61MtDM	NA	rs55931984	-0.0990995	0.0323881	0.00221522
	exposure	outcome	Eq1XZe	61MtDM	NA	rs666350	-0.113135	0.0272032	3.19795e-05
	exposure	outcome	Eq1XZe	61MtDM	NA	rs7184419	-0.0951137	0.0321611	0.00310228
	exposure	outcome	Eq1XZe	61MtDM	NA	rs7200253	-0.0995722	0.0320431	0.00188712
	exposure	outcome	Eq1XZe	61MtDM	NA	rs7201895	-0.103901	0.0329968	0.00163936
	exposure	outcome	Eq1XZe	61MtDM	NA	rs7205141	-0.0980511	0.0309862	0.00155434
	exposure	outcome	Eq1XZe	61MtDM	NA	rs73486221	-0.0982581	0.0319211	0.00208286
	exposure	outcome	Eq1XZe	61MtDM	NA	rs739998	-0.0960224	0.0307385	0.00178501
	exposure	outcome	Eq1XZe	61MtDM	NA	rs76462751	-0.0657548	0.039539	0.0963051
	exposure	outcome	Eq1XZe	61MtDM	NA	rs9746544	-0.0954469	0.0320106	0.00286628
	exposure	outcome	Eq1XZe	61MtDM	NA	rs9925870	-0.0982423	0.0317752	0.00198952
	exposure	outcome	Eq1XZe	61MtDM	NA	All	-0.0992307	0.0314255	0.00159048
RDW
	exposure	outcome	id.exposure	id.outcome	samplesize	SNP	b	se	p
	exposure	outcome	I5Ji9k	xkusCM	NA	rs115457386	0.103686	0.0662302	0.117457
	exposure	outcome	I5Ji9k	xkusCM	NA	rs13331259	-0.0991249	0.0819973	0.226709
	exposure	outcome	I5Ji9k	xkusCM	NA	rs139906208	0.0437395	0.100921	0.664722
	exposure	outcome	I5Ji9k	xkusCM	NA	rs145276222	0.0574357	0.0966636	0.552391
	exposure	outcome	I5Ji9k	xkusCM	NA	rs150099835	0.0640628	0.0981496	0.513946
	exposure	outcome	I5Ji9k	xkusCM	NA	rs33930165	0.0700201	0.0940248	0.456454
	exposure	outcome	I5Ji9k	xkusCM	NA	rs3848367	0.0465787	0.0929406	0.616254
	exposure	outcome	I5Ji9k	xkusCM	NA	rs4894715	0.0573888	0.0976982	0.556929
	exposure	outcome	I5Ji9k	xkusCM	NA	rs73486221	0.0457929	0.0920615	0.618896
	exposure	outcome	I5Ji9k	xkusCM	NA	All	0.048859	0.0875932	0.576985
WBC
	exposure	outcome	id.exposure	id.outcome	samplesize	SNP	b	se	p
	exposure	outcome	O9ROV5	KJ0aWm	NA	rs10900348	-0.0609136	0.0180407	0.00073429
	exposure	outcome	O9ROV5	KJ0aWm	NA	rs10908646	-0.0647779	0.018127	0.000352159
	exposure	outcome	O9ROV5	KJ0aWm	NA	rs10917690	-0.0602081	0.0180428	0.00084702
	exposure	outcome	O9ROV5	KJ0aWm	NA	rs10918042	-0.060973	0.0180417	0.000726009
	exposure	outcome	O9ROV5	KJ0aWm	NA	rs10918566	-0.060574	0.0180413	0.000786446
	exposure	outcome	O9ROV5	KJ0aWm	NA	rs10923585	-0.0572823	0.0181403	0.00159005
	exposure	outcome	O9ROV5	KJ0aWm	NA	rs1102713	-0.0594634	0.0182198	0.00109976
	exposure	outcome	O9ROV5	KJ0aWm	NA	rs11240092	-0.0546001	0.018383	0.0029767
	exposure	outcome	O9ROV5	KJ0aWm	NA	rs1125968	-0.0615385	0.0180463	0.000649534
	exposure	outcome	O9ROV5	KJ0aWm	NA	rs11264695	-0.0615841	0.0180425	0.000641848
	exposure	outcome	O9ROV5	KJ0aWm	NA	rs11264741	-0.0582817	0.0181169	0.00129545
	exposure	outcome	O9ROV5	KJ0aWm	NA	rs11265071	-0.0598502	0.018043	0.000909602
	exposure	outcome	O9ROV5	KJ0aWm	NA	rs11265365	-0.061814	0.0182041	0.000684776
	exposure	outcome	O9ROV5	KJ0aWm	NA	rs114923650	-0.060172	0.0181273	0.000902095
	exposure	outcome	O9ROV5	KJ0aWm	NA	rs115653138	-0.0606046	0.0181281	0.000828365
	exposure	outcome	O9ROV5	KJ0aWm	NA	rs11585524	-0.0606019	0.0180461	0.000784588
	exposure	outcome	O9ROV5	KJ0aWm	NA	rs11588248	-0.0606005	0.018045	0.000784249
	exposure	outcome	O9ROV5	KJ0aWm	NA	rs12022328	-0.0614143	0.0180459	0.000665954
	exposure	outcome	O9ROV5	KJ0aWm	NA	rs12044950	-0.0609952	0.0182325	0.000821598
	exposure	outcome	O9ROV5	KJ0aWm	NA	rs12058367	-0.0606845	0.0180437	0.000770481
	exposure	outcome	O9ROV5	KJ0aWm	NA	rs12059953	-0.0626585	0.0181275	0.000547149
	exposure	outcome	O9ROV5	KJ0aWm	NA	rs12078861	-0.0607465	0.0182441	0.000869535
	exposure	outcome	O9ROV5	KJ0aWm	NA	rs12081757	-0.0616761	0.0181251	0.000667005
	exposure	outcome	O9ROV5	KJ0aWm	NA	rs12087680	-0.0622504	0.0180561	0.000565557
	exposure	outcome	O9ROV5	KJ0aWm	NA	rs12118015	-0.0613638	0.0180431	0.000671494
	exposure	outcome	O9ROV5	KJ0aWm	NA	rs12119667	-0.0607881	0.0180429	0.000754153
	exposure	outcome	O9ROV5	KJ0aWm	NA	rs12133779	-0.0601467	0.0180409	0.000856327
	exposure	outcome	O9ROV5	KJ0aWm	NA	rs12138438	-0.0597781	0.0181272	0.000974779
	exposure	outcome	O9ROV5	KJ0aWm	NA	rs12145852	-0.0630979	0.0181413	0.000504926
	exposure	outcome	O9ROV5	KJ0aWm	NA	rs12405457	-0.0584194	0.0183365	0.00144273
	exposure	outcome	O9ROV5	KJ0aWm	NA	rs12565904	-0.0606602	0.0180416	0.000773128
	exposure	outcome	O9ROV5	KJ0aWm	NA	rs12746889	-0.0593381	0.0181825	0.00110055
	exposure	outcome	O9ROV5	KJ0aWm	NA	rs12748787	-0.0579005	0.0181401	0.00141367
	exposure	outcome	O9ROV5	KJ0aWm	NA	rs12757180	-0.0609265	0.0180427	0.000733352
	exposure	outcome	O9ROV5	KJ0aWm	NA	rs1289833	-0.0586573	0.0181663	0.00124267
	exposure	outcome	O9ROV5	KJ0aWm	NA	rs1317712	-0.0611975	0.0180533	0.000699376
	exposure	outcome	O9ROV5	KJ0aWm	NA	rs1338982	-0.0606067	0.0180448	0.00078318
	exposure	outcome	O9ROV5	KJ0aWm	NA	rs139479634	-0.0620971	0.0182063	0.000647839
	exposure	outcome	O9ROV5	KJ0aWm	NA	rs150903697	-0.0626175	0.0181595	0.000564358
	exposure	outcome	O9ROV5	KJ0aWm	NA	rs1633267	-0.0582439	0.0181807	0.00135711
	exposure	outcome	O9ROV5	KJ0aWm	NA	rs164151	-0.0601327	0.0181203	0.000904935
	exposure	outcome	O9ROV5	KJ0aWm	NA	rs16832283	-0.0610207	0.0180453	0.000720835
	exposure	outcome	O9ROV5	KJ0aWm	NA	rs16837619	-0.060766	0.0180413	0.000756716
	exposure	outcome	O9ROV5	KJ0aWm	NA	rs16841132	-0.0598287	0.0180472	0.000916003
	exposure	outcome	O9ROV5	KJ0aWm	NA	rs1685635	-0.059476	0.0181373	0.00104098
	exposure	outcome	O9ROV5	KJ0aWm	NA	rs1686195	-0.0599257	0.018043	0.000896099
	exposure	outcome	O9ROV5	KJ0aWm	NA	rs17403243	-0.0592383	0.0181909	0.00112802
	exposure	outcome	O9ROV5	KJ0aWm	NA	rs17405214	-0.0641779	0.018118	0.000396782
	exposure	outcome	O9ROV5	KJ0aWm	NA	rs2501313	-0.0613249	0.0180418	0.000676206
	exposure	outcome	O9ROV5	KJ0aWm	NA	rs2501346	-0.05746	0.0183035	0.00169363
	exposure	outcome	O9ROV5	KJ0aWm	NA	rs2501363	-0.0622747	0.0182485	0.000643503
	exposure	outcome	O9ROV5	KJ0aWm	NA	rs2789443	-0.0603963	0.0182546	0.00093781
	exposure	outcome	O9ROV5	KJ0aWm	NA	rs2814777	-0.0598586	0.0181501	0.000973853
	exposure	outcome	O9ROV5	KJ0aWm	NA	rs2814778	-0.0641384	0.0182257	0.000432968
	exposure	outcome	O9ROV5	KJ0aWm	NA	rs283695	-0.0603288	0.0180439	0.000827441
	exposure	outcome	O9ROV5	KJ0aWm	NA	rs2878011	-0.061174	0.0180413	0.000696957
	exposure	outcome	O9ROV5	KJ0aWm	NA	rs2940672	-0.0605949	0.018042	0.000783519
	exposure	outcome	O9ROV5	KJ0aWm	NA	rs2986717	-0.0615944	0.0181391	0.000684599
	exposure	outcome	O9ROV5	KJ0aWm	NA	rs2994235	-0.0602113	0.0180443	0.000847286
	exposure	outcome	O9ROV5	KJ0aWm	NA	rs3014874	-0.059069	0.0181215	0.00111568
	exposure	outcome	O9ROV5	KJ0aWm	NA	rs327189	-0.0603926	0.0180431	0.00081653
	exposure	outcome	O9ROV5	KJ0aWm	NA	rs34062870	-0.0599051	0.018044	0.000900372
	exposure	outcome	O9ROV5	KJ0aWm	NA	rs348192	-0.0609506	0.0181598	0.000789785
	exposure	outcome	O9ROV5	KJ0aWm	NA	rs35211479	-0.0600749	0.0180496	0.000873733
	exposure	outcome	O9ROV5	KJ0aWm	NA	rs352683	-0.0604645	0.0180452	0.00080601
	exposure	outcome	O9ROV5	KJ0aWm	NA	rs35393723	-0.0630181	0.01834	0.000590154
	exposure	outcome	O9ROV5	KJ0aWm	NA	rs357037	-0.0605616	0.0180496	0.000792814
	exposure	outcome	O9ROV5	KJ0aWm	NA	rs373351489	-0.0603443	0.0180407	0.000823111
	exposure	outcome	O9ROV5	KJ0aWm	NA	rs41273515	-0.0615157	0.0181286	0.000690564
	exposure	outcome	O9ROV5	KJ0aWm	NA	rs4265409	-0.0605469	0.0181042	0.000824727
	exposure	outcome	O9ROV5	KJ0aWm	NA	rs4475724	-0.0609509	0.0181132	0.000765439
	exposure	outcome	O9ROV5	KJ0aWm	NA	rs4604671	-0.0596766	0.0181184	0.000988814
	exposure	outcome	O9ROV5	KJ0aWm	NA	rs4845424	-0.061081	0.018042	0.000710517
	exposure	outcome	O9ROV5	KJ0aWm	NA	rs519464	-0.0605337	0.0180419	0.000793142
	exposure	outcome	O9ROV5	KJ0aWm	NA	rs526030	-0.058455	0.01816	0.00128691
	exposure	outcome	O9ROV5	KJ0aWm	NA	rs535979	-0.0618506	0.0181287	0.000645454
	exposure	outcome	O9ROV5	KJ0aWm	NA	rs55668963	-0.0600122	0.0181345	0.000935336
	exposure	outcome	O9ROV5	KJ0aWm	NA	rs55887151	-0.0641017	0.0182182	0.000433898
	exposure	outcome	O9ROV5	KJ0aWm	NA	rs55906223	-0.0609368	0.0180414	0.000731186
	exposure	outcome	O9ROV5	KJ0aWm	NA	rs55966498	-0.0618252	0.0180929	0.000632905
	exposure	outcome	O9ROV5	KJ0aWm	NA	rs56871324	-0.0608803	0.0181787	0.000811055
	exposure	outcome	O9ROV5	KJ0aWm	NA	rs577260	-0.0604419	0.0181489	0.000867397
	exposure	outcome	O9ROV5	KJ0aWm	NA	rs61811867	-0.0626865	0.0181899	0.000568462
	exposure	outcome	O9ROV5	KJ0aWm	NA	rs6587748	-0.0603001	0.0181233	0.000877178
	exposure	outcome	O9ROV5	KJ0aWm	NA	rs6657266	-0.0603817	0.0182125	0.000915129
	exposure	outcome	O9ROV5	KJ0aWm	NA	rs6672158	-0.0604025	0.0181205	0.000857977
	exposure	outcome	O9ROV5	KJ0aWm	NA	rs6677720	-0.0615675	0.0180443	0.000644847
	exposure	outcome	O9ROV5	KJ0aWm	NA	rs6679168	-0.0626285	0.0182038	0.000580855
	exposure	outcome	O9ROV5	KJ0aWm	NA	rs6691593	-0.0627315	0.0181988	0.000566834
	exposure	outcome	O9ROV5	KJ0aWm	NA	rs6970319	-0.0620005	0.0181144	0.000619973
	exposure	outcome	O9ROV5	KJ0aWm	NA	rs72700199	-0.0578369	0.0183334	0.00160648
	exposure	outcome	O9ROV5	KJ0aWm	NA	rs72715271	-0.0606078	0.0180415	0.00078126
	exposure	outcome	O9ROV5	KJ0aWm	NA	rs72729511	-0.0607489	0.0180414	0.000759342
	exposure	outcome	O9ROV5	KJ0aWm	NA	rs73012415	-0.0657151	0.0182512	0.000317487
	exposure	outcome	O9ROV5	KJ0aWm	NA	rs73025835	-0.0610566	0.0181245	0.000755136
	exposure	outcome	O9ROV5	KJ0aWm	NA	rs74118779	-0.0623419	0.0181337	0.000586245
	exposure	outcome	O9ROV5	KJ0aWm	NA	rs75004730	-0.0629004	0.0180953	0.000508817
	exposure	outcome	O9ROV5	KJ0aWm	NA	rs7539883	-0.0604471	0.0181136	0.000846537
	exposure	outcome	O9ROV5	KJ0aWm	NA	rs7542184	-0.0582757	0.0181703	0.00134037
	exposure	outcome	O9ROV5	KJ0aWm	NA	rs7549342	-0.0557898	0.0181113	0.00206729
	exposure	outcome	O9ROV5	KJ0aWm	NA	rs79077192	-0.0598742	0.0181274	0.000956675
	exposure	outcome	O9ROV5	KJ0aWm	NA	rs79356431	-0.0578175	0.018101	0.00140236
	exposure	outcome	O9ROV5	KJ0aWm	NA	rs80062796	-0.06117	0.0180413	0.000697536
	exposure	outcome	O9ROV5	KJ0aWm	NA	rs857812	-0.06115	0.0181298	0.000743801
	exposure	outcome	O9ROV5	KJ0aWm	NA	rs861152	-0.0607344	0.0180406	0.000761147
	exposure	outcome	O9ROV5	KJ0aWm	NA	rs912640	-0.0591878	0.0182037	0.00114828
	exposure	outcome	O9ROV5	KJ0aWm	NA	rs9426901	-0.0605326	0.0181383	0.000846047
	exposure	outcome	O9ROV5	KJ0aWm	NA	rs9651033	-0.0612699	0.0181933	0.000757942
	exposure	outcome	O9ROV5	KJ0aWm	NA	rs9651048	-0.0610167	0.0181065	0.000752033
	exposure	outcome	O9ROV5	KJ0aWm	NA	All	-0.0606693	0.0180372	0.000769415
NEU
	exposure	outcome	id.exposure	id.outcome	samplesize	SNP	b	se	p
	exposure	outcome	ZxN5X1	WgE68Z	NA	rs1036851	-0.0601866	0.0129039	3.09773e-06
	exposure	outcome	ZxN5X1	WgE68Z	NA	rs10796979	-0.0610367	0.0130321	2.81927e-06
	exposure	outcome	ZxN5X1	WgE68Z	NA	rs10858006	-0.0615994	0.0129428	1.94196e-06
	exposure	outcome	ZxN5X1	WgE68Z	NA	rs10908840	-0.0600237	0.0129078	3.31653e-06
	exposure	outcome	ZxN5X1	WgE68Z	NA	rs10912697	-0.0602628	0.0129053	3.01767e-06
	exposure	outcome	ZxN5X1	WgE68Z	NA	rs1091950	-0.0603524	0.0129057	2.91932e-06
	exposure	outcome	ZxN5X1	WgE68Z	NA	rs11240092	-0.0569438	0.0130876	1.35542e-05
	exposure	outcome	ZxN5X1	WgE68Z	NA	rs11264857	-0.0596981	0.0129341	3.92037e-06
	exposure	outcome	ZxN5X1	WgE68Z	NA	rs11265501	-0.0581588	0.0130538	8.37705e-06
	exposure	outcome	ZxN5X1	WgE68Z	NA	rs114466359	-0.0611549	0.0129924	2.51401e-06
	exposure	outcome	ZxN5X1	WgE68Z	NA	rs114923650	-0.0601305	0.0129422	3.38303e-06
	exposure	outcome	ZxN5X1	WgE68Z	NA	rs115701907	-0.0589905	0.0129297	5.05751e-06
	exposure	outcome	ZxN5X1	WgE68Z	NA	rs11804101	-0.0598916	0.0129416	3.69519e-06
	exposure	outcome	ZxN5X1	WgE68Z	NA	rs11805655	-0.0607443	0.0129432	2.69051e-06
	exposure	outcome	ZxN5X1	WgE68Z	NA	rs11810662	-0.0593613	0.013028	5.20305e-06
	exposure	outcome	ZxN5X1	WgE68Z	NA	rs12029913	-0.0606752	0.0129517	2.80338e-06
	exposure	outcome	ZxN5X1	WgE68Z	NA	rs12044950	-0.0606249	0.0129878	3.04372e-06
	exposure	outcome	ZxN5X1	WgE68Z	NA	rs12047109	-0.0602982	0.0129053	2.97741e-06
	exposure	outcome	ZxN5X1	WgE68Z	NA	rs12058367	-0.0603892	0.0129055	2.8782e-06
	exposure	outcome	ZxN5X1	WgE68Z	NA	rs12078548	-0.0595314	0.0129387	4.20371e-06
	exposure	outcome	ZxN5X1	WgE68Z	NA	rs12126192	-0.0619484	0.0129336	1.67002e-06
	exposure	outcome	ZxN5X1	WgE68Z	NA	rs12132193	-0.0606206	0.0129044	2.63168e-06
	exposure	outcome	ZxN5X1	WgE68Z	NA	rs12142706	-0.0600907	0.0129043	3.21412e-06
	exposure	outcome	ZxN5X1	WgE68Z	NA	rs12403202	-0.0601521	0.0129073	3.15731e-06
	exposure	outcome	ZxN5X1	WgE68Z	NA	rs12565904	-0.0603727	0.0129042	2.88914e-06
	exposure	outcome	ZxN5X1	WgE68Z	NA	rs12741696	-0.0602221	0.0129038	3.0564e-06
	exposure	outcome	ZxN5X1	WgE68Z	NA	rs12743309	-0.0588426	0.0129831	5.83567e-06
	exposure	outcome	ZxN5X1	WgE68Z	NA	rs12745115	-0.0606837	0.012905	2.57205e-06
	exposure	outcome	ZxN5X1	WgE68Z	NA	rs1317712	-0.0607092	0.0129107	2.57349e-06
	exposure	outcome	ZxN5X1	WgE68Z	NA	rs1338688	-0.0606709	0.0129631	2.86493e-06
	exposure	outcome	ZxN5X1	WgE68Z	NA	rs143770469	-0.0609787	0.0129347	2.42481e-06
	exposure	outcome	ZxN5X1	WgE68Z	NA	rs144109344	-0.0606788	0.0129546	2.81412e-06
	exposure	outcome	ZxN5X1	WgE68Z	NA	rs1517435	-0.061622	0.0129461	1.9369e-06
	exposure	outcome	ZxN5X1	WgE68Z	NA	rs1539733	-0.0604144	0.0129107	2.87733e-06
	exposure	outcome	ZxN5X1	WgE68Z	NA	rs16831744	-0.0609647	0.0129731	2.61036e-06
	exposure	outcome	ZxN5X1	WgE68Z	NA	rs16840537	-0.0611097	0.0129757	2.48287e-06
	exposure	outcome	ZxN5X1	WgE68Z	NA	rs17033928	-0.0617528	0.0129632	1.9008e-06
	exposure	outcome	ZxN5X1	WgE68Z	NA	rs1710774	-0.0607154	0.012929	2.65224e-06
	exposure	outcome	ZxN5X1	WgE68Z	NA	rs1780360	-0.0604985	0.0129406	2.93809e-06
	exposure	outcome	ZxN5X1	WgE68Z	NA	rs1925975	-0.0609955	0.0129324	2.39964e-06
	exposure	outcome	ZxN5X1	WgE68Z	NA	rs202203644	-0.0603289	0.0129067	2.95042e-06
	exposure	outcome	ZxN5X1	WgE68Z	NA	rs2104365	-0.0608247	0.0129055	2.44013e-06
	exposure	outcome	ZxN5X1	WgE68Z	NA	rs2265817	-0.0592001	0.0129448	4.80141e-06
	exposure	outcome	ZxN5X1	WgE68Z	NA	rs2343494	-0.0592743	0.0129794	4.95232e-06
	exposure	outcome	ZxN5X1	WgE68Z	NA	rs2362809	-0.0605751	0.0129046	2.67816e-06
	exposure	outcome	ZxN5X1	WgE68Z	NA	rs2486426	-0.0613832	0.0129469	2.12495e-06
	exposure	outcome	ZxN5X1	WgE68Z	NA	rs2493420	-0.0575498	0.0129342	8.60992e-06
	exposure	outcome	ZxN5X1	WgE68Z	NA	rs2494481	-0.0603302	0.0129102	2.96748e-06
	exposure	outcome	ZxN5X1	WgE68Z	NA	rs269073	-0.0617115	0.012929	1.81416e-06
	exposure	outcome	ZxN5X1	WgE68Z	NA	rs2800778	-0.0602181	0.0129039	3.06122e-06
	exposure	outcome	ZxN5X1	WgE68Z	NA	rs2819329	-0.0612737	0.0129481	2.22051e-06
	exposure	outcome	ZxN5X1	WgE68Z	NA	rs2901818	-0.0603176	0.012904	2.94924e-06
	exposure	outcome	ZxN5X1	WgE68Z	NA	rs2986717	-0.0611178	0.0129647	2.42688e-06
	exposure	outcome	ZxN5X1	WgE68Z	NA	rs2994235	-0.0601431	0.012905	3.15543e-06
	exposure	outcome	ZxN5X1	WgE68Z	NA	rs2995055	-0.0597469	0.0129309	3.82859e-06
	exposure	outcome	ZxN5X1	WgE68Z	NA	rs2995089	-0.0598624	0.0130162	4.24404e-06
	exposure	outcome	ZxN5X1	WgE68Z	NA	rs3007676	-0.0613333	0.012942	2.14675e-06
	exposure	outcome	ZxN5X1	WgE68Z	NA	rs34647098	-0.0607475	0.0129395	2.66934e-06
	exposure	outcome	ZxN5X1	WgE68Z	NA	rs35081351	-0.0596181	0.0129507	4.15489e-06
	exposure	outcome	ZxN5X1	WgE68Z	NA	rs35211479	-0.0600474	0.012908	3.2879e-06
	exposure	outcome	ZxN5X1	WgE68Z	NA	rs352695	-0.0605038	0.0129046	2.7515e-06
	exposure	outcome	ZxN5X1	WgE68Z	NA	rs35393723	-0.0620908	0.0130651	2.01008e-06
	exposure	outcome	ZxN5X1	WgE68Z	NA	rs35977677	-0.0602831	0.0129071	3.00422e-06
	exposure	outcome	ZxN5X1	WgE68Z	NA	rs368860470	-0.0604188	0.0129047	2.8421e-06
	exposure	outcome	ZxN5X1	WgE68Z	NA	rs3754112	-0.0595441	0.0129591	4.33218e-06
	exposure	outcome	ZxN5X1	WgE68Z	NA	rs41273515	-0.0609537	0.0129492	2.51193e-06
	exposure	outcome	ZxN5X1	WgE68Z	NA	rs423144	-0.0610937	0.0129421	2.35209e-06
	exposure	outcome	ZxN5X1	WgE68Z	NA	rs4233405	-0.0596444	0.0130172	4.60596e-06
	exposure	outcome	ZxN5X1	WgE68Z	NA	rs4381160	-0.0607629	0.0129067	2.50352e-06
	exposure	outcome	ZxN5X1	WgE68Z	NA	rs4405176	-0.0598818	0.012936	3.6726e-06
	exposure	outcome	ZxN5X1	WgE68Z	NA	rs4628483	-0.0590909	0.0129602	5.13005e-06
	exposure	outcome	ZxN5X1	WgE68Z	NA	rs4652291	-0.0593039	0.0129574	4.72059e-06
	exposure	outcome	ZxN5X1	WgE68Z	NA	rs4656974	-0.0601988	0.0129088	3.11025e-06
	exposure	outcome	ZxN5X1	WgE68Z	NA	rs4657618	-0.0600401	0.0129837	3.75915e-06
	exposure	outcome	ZxN5X1	WgE68Z	NA	rs4657642	-0.0605341	0.0129049	2.72144e-06
	exposure	outcome	ZxN5X1	WgE68Z	NA	rs469971	-0.060363	0.0129062	2.91013e-06
	exposure	outcome	ZxN5X1	WgE68Z	NA	rs4839312	-0.0598959	0.0129441	3.70512e-06
	exposure	outcome	ZxN5X1	WgE68Z	NA	rs492824	-0.0610806	0.0129462	2.38141e-06
	exposure	outcome	ZxN5X1	WgE68Z	NA	rs4970932	-0.061421	0.0129408	2.07158e-06
	exposure	outcome	ZxN5X1	WgE68Z	NA	rs4970949	-0.0605457	0.0129047	2.70885e-06
	exposure	outcome	ZxN5X1	WgE68Z	NA	rs4971186	-0.0606071	0.0130154	3.21494e-06
	exposure	outcome	ZxN5X1	WgE68Z	NA	rs529346	-0.0568117	0.0129927	1.22776e-05
	exposure	outcome	ZxN5X1	WgE68Z	NA	rs544499862	-0.060693	0.0129049	2.56235e-06
	exposure	outcome	ZxN5X1	WgE68Z	NA	rs553016	-0.0623848	0.0129652	1.49655e-06
	exposure	outcome	ZxN5X1	WgE68Z	NA	rs55887151	-0.0622104	0.0129736	1.62568e-06
	exposure	outcome	ZxN5X1	WgE68Z	NA	rs56388170	-0.0605421	0.0129039	2.70841e-06
	exposure	outcome	ZxN5X1	WgE68Z	NA	rs56905475	-0.0604877	0.012933	2.91107e-06
	exposure	outcome	ZxN5X1	WgE68Z	NA	rs59517499	-0.0605839	0.0129577	2.93225e-06
	exposure	outcome	ZxN5X1	WgE68Z	NA	rs59521652	-0.057217	0.0130059	1.08602e-05
	exposure	outcome	ZxN5X1	WgE68Z	NA	rs59770064	-0.0602892	0.0129597	3.28639e-06
	exposure	outcome	ZxN5X1	WgE68Z	NA	rs61646245	-0.060843	0.012941	2.58185e-06
	exposure	outcome	ZxN5X1	WgE68Z	NA	rs61800519	-0.0576657	0.0130022	9.20336e-06
	exposure	outcome	ZxN5X1	WgE68Z	NA	rs61808478	-0.0605829	0.0129042	2.66845e-06
	exposure	outcome	ZxN5X1	WgE68Z	NA	rs61811867	-0.0616693	0.0129779	2.01542e-06
	exposure	outcome	ZxN5X1	WgE68Z	NA	rs6427413	-0.0614566	0.01297	2.15433e-06
	exposure	outcome	ZxN5X1	WgE68Z	NA	rs6587748	-0.0602178	0.012947	3.30138e-06
	exposure	outcome	ZxN5X1	WgE68Z	NA	rs663807	-0.061401	0.0129358	2.06889e-06
	exposure	outcome	ZxN5X1	WgE68Z	NA	rs6674304	-0.0610026	0.0129126	2.30924e-06
	exposure	outcome	ZxN5X1	WgE68Z	NA	rs6677720	-0.0609743	0.0129068	2.31007e-06
	exposure	outcome	ZxN5X1	WgE68Z	NA	rs66805418	-0.0589305	0.0129326	5.19573e-06
	exposure	outcome	ZxN5X1	WgE68Z	NA	rs6686239	-0.0605892	0.012904	2.66083e-06
	exposure	outcome	ZxN5X1	WgE68Z	NA	rs6691593	-0.0617746	0.0129879	1.9717e-06
	exposure	outcome	ZxN5X1	WgE68Z	NA	rs66938465	-0.0593079	0.0129524	4.67434e-06
	exposure	outcome	ZxN5X1	WgE68Z	NA	rs6694926	-0.0614967	0.0129385	2.00429e-06
	exposure	outcome	ZxN5X1	WgE68Z	NA	rs72702911	-0.0611665	0.0130696	2.86817e-06
	exposure	outcome	ZxN5X1	WgE68Z	NA	rs73010647	-0.0591324	0.0129531	4.9922e-06
	exposure	outcome	ZxN5X1	WgE68Z	NA	rs73012412	-0.0637502	0.0130167	9.7033e-07
	exposure	outcome	ZxN5X1	WgE68Z	NA	rs73023672	-0.0601951	0.0129367	3.27074e-06
	exposure	outcome	ZxN5X1	WgE68Z	NA	rs73024746	-0.0602725	0.0129047	3.00324e-06
	exposure	outcome	ZxN5X1	WgE68Z	NA	rs73028510	-0.060077	0.0129438	3.46137e-06
	exposure	outcome	ZxN5X1	WgE68Z	NA	rs73028938	-0.0606706	0.012905	2.58466e-06
	exposure	outcome	ZxN5X1	WgE68Z	NA	rs74112041	-0.0602553	0.0129502	3.27392e-06
	exposure	outcome	ZxN5X1	WgE68Z	NA	rs7411312	-0.0601912	0.0129039	3.09247e-06
	exposure	outcome	ZxN5X1	WgE68Z	NA	rs74115473	-0.0609393	0.0129493	2.52643e-06
	exposure	outcome	ZxN5X1	WgE68Z	NA	rs7514644	-0.0600578	0.0129443	3.48902e-06
	exposure	outcome	ZxN5X1	WgE68Z	NA	rs7528339	-0.0630357	0.01299	1.21831e-06
	exposure	outcome	ZxN5X1	WgE68Z	NA	rs7555369	-0.0608034	0.0129709	2.76305e-06
	exposure	outcome	ZxN5X1	WgE68Z	NA	rs75848765	-0.0605032	0.0129043	2.75077e-06
	exposure	outcome	ZxN5X1	WgE68Z	NA	rs76709785	-0.0592121	0.0129497	4.82051e-06
	exposure	outcome	ZxN5X1	WgE68Z	NA	rs77570237	-0.0606287	0.0129421	2.80495e-06
	exposure	outcome	ZxN5X1	WgE68Z	NA	rs838528	-0.0583698	0.0129856	6.95791e-06
	exposure	outcome	ZxN5X1	WgE68Z	NA	rs856046	-0.0588728	0.0144001	4.3443e-05
	exposure	outcome	ZxN5X1	WgE68Z	NA	rs9429470	-0.0603883	0.0129382	3.04988e-06
	exposure	outcome	ZxN5X1	WgE68Z	NA	rs960182	-0.0607682	0.0129039	2.48582e-06
	exposure	outcome	ZxN5X1	WgE68Z	NA	All	-0.0603772	0.0129025	2.87561e-06
MON
	exposure	outcome	id.exposure	id.outcome	samplesize	SNP	b	se	p
	exposure	outcome	98mP11	e02wli	NA	rs12044481	-0.0481229	0.0506536	0.342092
	exposure	outcome	98mP11	e02wli	NA	rs12048113	-0.0416455	0.0532148	0.433866
	exposure	outcome	98mP11	e02wli	NA	rs12145781	-0.0569304	0.0532994	0.285464
	exposure	outcome	98mP11	e02wli	NA	rs12544501	-0.0497147	0.0528186	0.346584
	exposure	outcome	98mP11	e02wli	NA	rs13029144	-0.0582981	0.0581809	0.316337
	exposure	outcome	98mP11	e02wli	NA	rs2335236	-0.0658866	0.0529024	0.212971
	exposure	outcome	98mP11	e02wli	NA	rs2501346	-0.0277027	0.0527225	0.599275
	exposure	outcome	98mP11	e02wli	NA	rs2814778	-0.0580677	0.0514255	0.25883
	exposure	outcome	98mP11	e02wli	NA	rs352689	-0.0493168	0.0532458	0.354337
	exposure	outcome	98mP11	e02wli	NA	rs3806188	-0.0477328	0.0506368	0.34586
	exposure	outcome	98mP11	e02wli	NA	rs56111148	-0.0307706	0.0524569	0.557481
	exposure	outcome	98mP11	e02wli	NA	rs9938002	-0.0473599	0.0529517	0.371109
	exposure	outcome	98mP11	e02wli	NA	All	-0.0483183	0.0505385	0.339037
MPV
	exposure	outcome	id.exposure	id.outcome	samplesize	SNP	b	se	p
	exposure	outcome	LulSVT	ySjuPS	NA	rs10822159	-0.0550254	0.0441766	0.212919
	exposure	outcome	LulSVT	ySjuPS	NA	rs114105890	-0.0763403	0.0426836	0.0736927
	exposure	outcome	LulSVT	ySjuPS	NA	rs12041331	-0.0661735	0.0443425	0.135614
	exposure	outcome	LulSVT	ySjuPS	NA	rs1354034	-0.0670626	0.0418448	0.109012
	exposure	outcome	LulSVT	ySjuPS	NA	rs1668871	-0.0920794	0.0439719	0.0362556
	exposure	outcome	LulSVT	ySjuPS	NA	rs565366829	-0.0771317	0.0452088	0.0879851
	exposure	outcome	LulSVT	ySjuPS	NA	rs6070696	-0.0553326	0.0433743	0.202062
	exposure	outcome	LulSVT	ySjuPS	NA	rs6425522	-0.0793923	0.0433648	0.0671303
	exposure	outcome	LulSVT	ySjuPS	NA	rs73517714	-0.0656734	0.0469259	0.161659
	exposure	outcome	LulSVT	ySjuPS	NA	rs74625164	-0.0555777	0.0436775	0.203211
	exposure	outcome	LulSVT	ySjuPS	NA	All	-0.0689913	0.0416464	0.0976009
PLT
	exposure	outcome	id.exposure	id.outcome	samplesize	SNP	b	se	p
	exposure	outcome	CzqYDU	rOt7AQ	NA	rs11772036	0.0421555	0.0549662	0.44312
	exposure	outcome	CzqYDU	rOt7AQ	NA	rs1354034	0.0117922	0.0598165	0.843718
	exposure	outcome	CzqYDU	rOt7AQ	NA	rs210183	0.00436028	0.0638223	0.945532
	exposure	outcome	CzqYDU	rOt7AQ	NA	rs34164109	0.0252177	0.061828	0.68337
	exposure	outcome	CzqYDU	rOt7AQ	NA	rs342299	0.0423964	0.0553542	0.443729
	exposure	outcome	CzqYDU	rOt7AQ	NA	rs57843631	-0.00754701	0.0665645	0.90973
	exposure	outcome	CzqYDU	rOt7AQ	NA	rs7080386	-0.0107019	0.0576793	0.852804
	exposure	outcome	CzqYDU	rOt7AQ	NA	rs74069551	-0.0102513	0.0614988	0.867614
	exposure	outcome	CzqYDU	rOt7AQ	NA	rs78503944	0.0120756	0.0596951	0.839692
	exposure	outcome	CzqYDU	rOt7AQ	NA	rs9849502	0.0312772	0.0638629	0.624307
	exposure	outcome	CzqYDU	rOt7AQ	NA	All	0.0144712	0.0572194	0.800339

[truncated: 12 more sheets: ST9, ST10, ST11, ST12, ST13, ST14, ST15, ST16, ST17, ST18, ST19, ST20]
